# Supplementary material for: Causal effect of gut microbiota on the risk of prostatitis: a two-sample Mendelian randomization study
Source: Int Urol Nephrol. 2024 Apr 4;56(9):2839–50. doi: 10.1007/s11255-024-04020-w (PMC11322328; doi:10.1007/s11255-024-04020-w)
Supplement: Supplementary file 2 — Supplementary file2 (XLSX 249 KB) [file 11255_2024_4020_MOESM2_ESM.xlsx]

## Sheet: Table S1
Supplementary Table S1. STROBE-MR Checklist. (Skrivankova et al., 2021)
Item No.	Section	Checklist item	Manuscript section and paragraph
Title and abstract
1	Title and abstract	Indicate mendelian randomization (MR) as the study’s design in the title and/or the abstract if that is a main purpose of the study.
Introduction
2	Background	Explain the scientific background and rationale for the reported study. What is the exposure? Is a potential causal relationship between exposure and outcome plausible? Justify why MR is a helpful method to address the study question.
3	Objectives	State specific objectives clearly, including prespecified causal hypotheses (if any). State that MR is a method that, under specific assumptions, intends to estimate causal effects.
Methods
4	Study design and data sources	Present key elements of the study design early in the article. Consider including a table listing sources of data for all phases of the study. For each data source contributing to the analysis, describe the following:
	a	Setting: Describe the study design and the underlying population, if possible. Describe the setting, locations, and relevant dates, including periods of recruitment, exposure, follow-up, and data collection, when available.
	b	Participants: Report the eligibility criteria and the sources and methods of selection of participants. Report the sample size and whether any power or sample size calculations were carried out prior to the main analysis.
	c	Describe measurement, quality control, and selection of genetic variants.
	d	For each exposure, outcome, and other relevant variables, describe methods of assessment and diagnostic criteria for diseases.
	e	Provide details of ethics committee approval and participant informed consent, if relevant.
5	Assumptions	Explicitly state the 3 core instrumental variable (IV) assumptions for the main analysis (relevance, independence, and exclusion restriction), as well assumptions for any additional or sensitivity analysis.
6	Statistical methods: main analysis	Describe statistical methods and statistics used.
	a	Describe how quantitative variables were handled in the analyses (ie, scale, units, model).
	b	Describe how genetic variants were handled in the analyses and, if applicable, how their weights were selected.
	c	Describe the MR estimator (eg, 2-stage least squares, Wald ratio) and related statistics. Detail the included covariates and, in case of 2-sample MR, whether the same covariate set was used for adjustment in the 2 samples.
	d	Explain how missing data were addressed.
	e	If applicable, indicate how multiple testing was addressed.
7	Assessment of assumptions	Describe any methods or prior knowledge used to assess the assumptions or justify their validity.
8	Sensitivity analyses and additional analyses	Describe any sensitivity analyses or additional analyses performed (eg, comparison of effect estimates from different approaches, independent replication, bias analytic techniques, validation of instruments, simulations).
9	Software and preregistration
	a	Name statistical software and package(s), including version and settings used.
	b	State whether the study protocol and details were preregistered (as well as when and where).
Results
10	Descriptive data
	a	Report the numbers of individuals at each stage of included studies and reasons for exclusion. Consider use of a flow diagram.
	b	Report summary statistics for phenotypic exposure(s), outcome(s), and other relevant variables (eg, means, SDs, proportions).
	c	If the data sources include meta-analyses of previous studies, provide the assessments of heterogeneity across these studies.
	d	For 2-sample MR: i. Provide justification of the similarity of the genetic variant–exposure associations between the exposure and outcome samples. ii. Provide information on the number of individuals who overlap between the exposure and outcome studies.
11	Main results
	a	Report the associations between genetic variant and exposure and between genetic variant and outcome, preferably on an interpretable scale.
	b	Report MR estimates of the relationship between exposure and outcome and the measures of uncertainty from the MR analysis, on an interpretable scale, such as odds ratio or relative risk per SD difference.
	c	If relevant, consider translating estimates of relative risk into absolute risk for a meaningful time period.
	d	Consider plots to visualize results (eg, forest plot, scatterplot of associations between genetic variants and outcome vs between genetic variants and exposure).
12	Assessment of assumptions
	a	Report the assessment of the validity of the assumptions.
	b	Report any additional statistics (eg, assessments of heterogeneity across genetic variants, such as I2, Q statistic, or E-value).
13	Sensitivity analyses and additional analyses
	a	Report any sensitivity analyses to assess the robustness of the main results to violations of the assumptions.
	b	Report results from other sensitivity analyses or additional analyses.
	c	Report any assessment of the direction of the causal relationship (eg, bidirectional MR).
	d	When relevant, report and compare with estimates from non-MR analyses.
	e	Consider additional plots to visualize results (eg, leave-one-out analyses).
Discussion
14	Key results	Summarize key results with reference to study objectives.
15	Limitations	Discuss limitations of the study, taking into account the validity of the IV assumptions, other sources of potential bias, and imprecision. Discuss both direction and magnitude of any potential bias and any efforts to address them.
16	Interpretation
	a	Meaning: Give a cautious overall interpretation of results in the context of their limitations and in comparison with other studies.
	b	Mechanism: Discuss underlying biological mechanisms that could drive a potential causal relationship between the investigated exposure and the outcome, and whether the gene-environment equivalence assumption is reasonable. Use causal language carefully, clarifying that IV estimates may provide causal effects only under certain assumptions.
	c	Clinical relevance: Discuss whether the results have clinical or public policy relevance, and to what extent they inform effect sizes of possible interventions.
17	Generalizability	Discuss the generalizability of the study results (a) to other populations, (b) across other exposure periods/timings, and (c) across other levels of exposure.
Other Information
18	Funding	Describe sources of funding and the role of funders in the present study and, if applicable, sources of funding for the databases and original study or studies on which the present study is based.
19	Data and data sharing	Provide the data used to perform all analyses or report where and how the data can be accessed, and reference these sources in the article. Provide the statistical code needed to reproduce the results in the article or report whether the code is publicly accessible and, if so, where.
20	Conflicts of interest	All authors should declare all potential conflicts of interest.
Reference: Skrivankova, V.W., Richmond, R.C., Woolf, B.A.R., Yarmolinsky, J., Davies, N.M., Swanson, S.A., et al. (2021). Strengthening the Reporting of Observational Studies in Epidemiology Using Mendelian Randomization: The STROBE-MR Statement. JAMA 326, 1614-1621. doi: 10.1001/jama.2021.18236

## Sheet: Table S2
	Table S2 Instrumental variables used in MR analysis of the association between gut microbiota and chronic prostatitis.
	Bacterial taxa(exposure)	SNP	Effect allele	Other allele	exposure(Bacterial)			outcome(CP)			F-statistic		Levels	Taxa	SUM
					beta.exposure	se.exposure	pval.exposure	beta.outcome	se.outcome	pval.outcome			Phylum	9	103
	Actinobacteria id.400	rs11766971	C	T	-0.0476376	0.010646	3.9918e-07	-0.00754421	0.023797	0.751227	20.0229		Class	16	217
	Actinobacteria id.400	rs12528285	C	T	0.0809469	0.0180784	5.68787e-06	0.0072678	0.0379691	0.848202	20.0484		Order	20	179
	Actinobacteria id.400	rs13192624	T	C	-0.0522862	0.0117742	9.32567e-06	0.0314988	0.0274481	0.251142	19.7202		Family	32	341
	Actinobacteria id.400	rs1397793	A	G	0.0521387	0.0111587	3.73766e-06	0.0150756	0.0259042	0.560583	21.832		Genus	119	1196
	Actinobacteria id.400	rs4429415	C	T	0.0581908	0.0111343	2.05145e-07	0.0313313	0.0237499	0.187096	27.3138		Total	196	2036
	Actinobacteria id.400	rs55888705	A	G	0.0534221	0.0109975	1.31241e-06	0.0168282	0.0261668	0.52015	23.5968
	Actinobacteria id.400	rs6496870	C	T	-0.0510777	0.0113809	4.61743e-06	-0.00561016	0.0247209	0.820471	20.1423
	Actinobacteria id.400	rs6743026	T	C	0.0589446	0.0134622	9.88325e-06	0.0291521	0.030291	0.335848	19.1715
	Actinobacteria id.400	rs74037001	G	A	-0.0819391	0.0165334	6.71243e-07	0.0268139	0.041475	0.51795	24.5617
	Actinobacteria id.400	rs75211493	G	A	0.0840786	0.0184739	9.27193e-06	-0.0288124	0.0454641	0.52625	20.7135
	Actinobacteria id.400	rs7570971	A	C	0.086653	0.0113623	1.41351e-14	-0.0377255	0.0242505	0.119789	58.1614
	Actinobacteria id.400	rs80124826	T	C	-0.124191	0.0278566	8.75427e-06	0.120637	0.0711309	0.0898897	19.8758
	Actinobacteria id.400	rs857444	C	T	0.0507315	0.0109885	3.80347e-06	-0.0137239	0.0245182	0.575653	21.3147
	Actinobacteria id.400	rs9833771	C	T	-0.0490077	0.0106564	4.07437e-06	-0.0533429	0.0238412	0.0252586	21.1499
	Bacteroidetes id.905	rs17343978	A	C	-0.0556041	0.0120272	7.2247e-06	0.0102209	0.0292893	0.727117	21.3739
	Bacteroidetes id.905	rs2032750	C	T	0.0510857	0.0106804	1.70836e-06	-0.00305854	0.023834	0.89789	22.8783
	Bacteroidetes id.905	rs62531359	T	G	0.0657788	0.0149886	8.42326e-06	-0.000459056	0.0310175	0.988192	19.2597
	Bacteroidetes id.905	rs62575403	C	T	0.145424	0.0311079	2.95951e-06	-0.0795041	0.0588358	0.176603	21.854
	Bacteroidetes id.905	rs6586324	T	C	0.0477792	0.0105437	7.36885e-06	-0.0271848	0.0238679	0.254716	20.5349
	Bacteroidetes id.905	rs72706335	T	C	-0.223193	0.0493382	7.13116e-06	-0.066085	0.0767219	0.389041	20.4642
	Bacteroidetes id.905	rs73512608	G	A	-0.123117	0.0236743	2.53893e-07	-0.00124488	0.0520678	0.980925	27.0447
	Bacteroidetes id.905	rs73846128	A	G	-0.0664262	0.0133481	4.783e-07	0.0284636	0.0334349	0.394595	24.7651
	Bacteroidetes id.905	rs73975615	G	A	-0.207163	0.0442629	1.20412e-06	0.0265648	0.138971	0.848405	21.9051
	Bacteroidetes id.905	rs929878	T	C	0.0540001	0.0121526	6.51118e-06	0.0183442	0.0289715	0.526616	19.7447
	Cyanobacteria id.1500	rs12555298	G	A	0.0974327	0.0219351	8.0863e-06	0.00362516	0.0315725	0.908588	19.7301
	Cyanobacteria id.1500	rs2585223	T	C	0.111364	0.0247743	8.85727e-06	0.0941227	0.035207	0.00750844	20.2063
	Cyanobacteria id.1500	rs584122	T	C	0.151774	0.0326827	4.22776e-06	-0.0891553	0.0506418	0.0783213	21.5655
	Cyanobacteria id.1500	rs61972390	T	C	0.107346	0.0242469	9.11381e-06	0.0609126	0.0344175	0.0767574	19.6001
	Cyanobacteria id.1500	rs7148504	T	G	-0.0800404	0.0176621	6.62384e-06	-0.0124519	0.0240613	0.6048	20.5368
	Cyanobacteria id.1500	rs76531781	T	C	-0.231868	0.0493393	2.87336e-06	-0.00913534	0.0593877	0.877747	22.0849
	Cyanobacteria id.1500	rs789068	G	A	-0.111385	0.0212922	1.5717e-07	-0.0267622	0.0337633	0.427986	27.3661
	Cyanobacteria id.1500	rs9864379	T	C	-0.138933	0.0268045	2.03334e-07	-0.0576638	0.0335001	0.0851962	26.8655
	Euryarchaeota id.55	rs10202904	G	T	0.115986	0.0230271	6.18885e-07	-0.0246669	0.0241314	0.306691	25.3707
	Euryarchaeota id.55	rs11022995	A	G	0.10373	0.0228889	7.73001e-06	-0.0320715	0.0235685	0.173585	20.538
	Euryarchaeota id.55	rs34928225	T	C	0.19977	0.0425421	4.33092e-06	-0.0474747	0.0406819	0.243222	22.0507
	Euryarchaeota id.55	rs45498998	G	A	-0.131882	0.029229	5.32451e-06	-0.0237852	0.0326834	0.466768	20.3584
	Euryarchaeota id.55	rs6064552	T	C	-0.123612	0.0275749	9.3377e-06	-0.0424739	0.030417	0.162598	20.0952
	Euryarchaeota id.55	rs6508769	C	T	-0.150529	0.0337091	8.12363e-06	0.0331808	0.033407	0.320598	19.941
	Euryarchaeota id.55	rs7015093	G	A	-0.118111	0.0264389	7.19863e-06	-0.0315804	0.0269041	0.240471	19.9569
	Euryarchaeota id.55	rs76029318	T	C	0.214866	0.0438442	1.04621e-06	-0.00280136	0.0480941	0.953551	24.0166
	Euryarchaeota id.55	rs7635189	A	G	-0.119983	0.0259356	4.635e-06	-0.0177709	0.0264409	0.501521	21.4016
	Euryarchaeota id.55	rs77658038	A	C	-0.160157	0.0340856	4.75423e-06	-0.000450072	0.0293192	0.987752	22.0775
	Euryarchaeota id.55	rs894996	C	A	0.203577	0.0440033	5.11929e-06	-0.0205951	0.0459141	0.65375	21.4036
	Firmicutes id.1672	rs112334273	G	A	0.0627459	0.0127415	9.26446e-07	-0.0091307	0.0263965	0.729414	24.251
	Firmicutes id.1672	rs2273429	A	G	-0.0702112	0.0153063	9.26232e-06	0.0108567	0.0386264	0.778657	21.0413
	Firmicutes id.1672	rs2332027	A	G	0.0482656	0.0104823	4.04548e-06	-0.0512998	0.0243598	0.0352111	21.2013
	Firmicutes id.1672	rs2547978	G	A	-0.0465802	0.0105075	8.56841e-06	-0.0512013	0.0244038	0.0358972	19.6519
	Firmicutes id.1672	rs3792064	G	A	0.0897349	0.0182532	6.75492e-07	-0.0425761	0.0525338	0.41768	24.1682
	Firmicutes id.1672	rs3852931	T	C	0.0482086	0.0105	4.52595e-06	-0.039689	0.024697	0.108047	21.08
	Firmicutes id.1672	rs4750583	G	A	-0.0616007	0.0137936	5.78562e-06	0.0377632	0.0302877	0.212465	19.9442
	Firmicutes id.1672	rs56199908	T	C	-0.186194	0.041051	8.66662e-06	-0.00829528	0.0520618	0.873405	20.5723
	Firmicutes id.1672	rs6814436	C	T	-0.0680205	0.0150844	6.80456e-06	0.0250327	0.0338648	0.459788	20.334
	Firmicutes id.1672	rs6815608	C	T	-0.0935765	0.0210869	7.23852e-06	-0.0114749	0.0331424	0.729169	19.6928
	Firmicutes id.1672	rs7247191	T	C	-0.0713033	0.0157424	4.73097e-06	-0.00544324	0.0394445	0.890242	20.5153
	Firmicutes id.1672	rs72738886	T	C	0.0864609	0.0190398	7.67892e-06	-0.0131541	0.0446292	0.768191	20.6212
	Firmicutes id.1672	rs72771021	C	T	-0.141357	0.0308303	5.12436e-06	-0.064507	0.0470277	0.170163	21.0222
	Firmicutes id.1672	rs8085381	A	G	-0.0647291	0.0146219	8.67261e-06	0.0151821	0.0306524	0.620387	19.5971
	Firmicutes id.1672	rs992074	T	C	-0.233491	0.050901	8.51609e-06	-0.11611	0.0786162	0.139695	21.042
	Lentisphaerae id.2238	rs1002941	A	G	-0.107661	0.0233382	4.30884e-06	0.0202283	0.0274194	0.460673	21.2805
	Lentisphaerae id.2239	rs11770843	C	T	0.111896	0.0234776	1.13813e-06	0.00101041	0.0253275	0.968178	22.7155
	Lentisphaerae id.2240	rs17114848	G	A	0.148972	0.0324162	6.76986e-06	0.0673706	0.0396381	0.089199	21.1196
	Lentisphaerae id.2241	rs2031282	A	G	0.120412	0.0270263	5.86462e-06	0.0036224	0.0312246	0.907643	19.8503
	Lentisphaerae id.2242	rs2825714	A	G	-0.138226	0.0289096	1.49772e-06	0.000254381	0.0313962	0.993535	22.861
	Lentisphaerae id.2243	rs60995569	T	G	-0.16062	0.0336806	9.1939e-06	-0.0192168	0.0378423	0.611585	22.7426
	Lentisphaerae id.2244	rs62570196	C	T	-0.217203	0.0439621	9.64473e-07	0.0729282	0.0577861	0.206935	24.4104
	Lentisphaerae id.2245	rs72640280	A	G	0.220185	0.0485947	5.19194e-06	-0.0424992	0.0516345	0.410464	20.5304
	Lentisphaerae id.2246	rs77599476	A	G	0.229981	0.0479918	1.90265e-06	0.0104061	0.0524892	0.842848	22.9641
	Proteobacteria id.2375	rs10750258	C	A	0.0491248	0.010824	8.71907e-06	-0.0132731	0.0244968	0.587937	20.598
	Proteobacteria id.2375	rs11126162	T	C	-0.0770689	0.0187079	9.25977e-06	0.039958	0.0432542	0.355593	16.971
	Proteobacteria id.2375	rs11715072	G	A	-0.0519289	0.0115246	6.90415e-06	-0.0418395	0.0257487	0.10418	20.3033
	Proteobacteria id.2375	rs12150865	C	T	0.0511615	0.0106407	1.54085e-06	0.0357964	0.0240349	0.136395	23.1178
	Proteobacteria id.2375	rs12467198	C	T	0.0498267	0.011138	6.30667e-06	-0.00976824	0.0239217	0.683022	20.0129
	Proteobacteria id.2375	rs2347697	G	T	0.0502281	0.0108968	4.26914e-06	-0.00199675	0.025449	0.937462	21.2469
	Proteobacteria id.2375	rs2532663	A	G	0.125578	0.0258034	7.4681e-07	-0.0178188	0.0395303	0.65216	23.685
	Proteobacteria id.2375	rs3890996	G	T	0.0474614	0.0105645	6.94656e-06	0.0254016	0.0236688	0.283176	20.1829
	Proteobacteria id.2375	rs4340090	C	T	-0.0668162	0.0153387	9.9901e-06	0.00643951	0.0365622	0.860196	18.9752
	Proteobacteria id.2375	rs6707783	C	T	0.0849594	0.0187782	8.08593e-06	-0.0371018	0.0411206	0.366915	20.4699
	Proteobacteria id.2375	rs72771021	C	T	0.141726	0.0309242	7.18092e-06	-0.064507	0.0470277	0.170163	21.004
	Proteobacteria id.2375	rs922773	C	T	-0.0803778	0.0157851	3.67959e-07	-0.00384402	0.0392682	0.922018	25.9285
	Tenericutes id.3919	rs10108398	G	A	0.0769142	0.0153953	1.09001e-06	0.0309685	0.0264333	0.241369	24.9595
	Tenericutes id.3919	rs11890098	A	G	0.074438	0.0153389	9.56577e-07	-0.0380161	0.0264022	0.1499	23.5505
	Tenericutes id.3919	rs12566890	T	G	-0.101147	0.0230978	3.65098e-06	0.0536116	0.0350809	0.126456	19.1763
	Tenericutes id.3919	rs17214486	C	A	0.06099	0.0135623	6.60861e-06	-0.0564089	0.0252952	0.0257454	20.2232
	Tenericutes id.3919	rs2464826	A	C	0.0944239	0.0211806	8.39499e-06	-0.113463	0.038552	0.0032493	19.8741
	Tenericutes id.3919	rs28537087	G	A	0.0820873	0.0188312	8.07402e-06	0.0468033	0.0275566	0.0894252	19.0019
	Tenericutes id.3919	rs3768491	G	A	0.0681052	0.0149061	4.2335e-06	0.0215175	0.0260204	0.408267	20.8753
	Tenericutes id.3919	rs4885016	C	T	0.0819606	0.0181628	7.26993e-06	0.0297524	0.03471	0.391351	20.3631
	Tenericutes id.3919	rs6043847	T	C	-0.114937	0.0248606	4.55481e-06	0.0221224	0.0504176	0.660818	21.3745
	Tenericutes id.3919	rs72901605	T	C	-0.0841852	0.0178119	3.25792e-06	0.029735	0.0367828	0.418864	22.3383
	Tenericutes id.3919	rs74603314	T	C	0.221639	0.0462918	1.5569e-06	-0.0424916	0.060482	0.482336	22.9237
	Tenericutes id.3919	rs78169027	A	G	-0.108283	0.0237289	5.87611e-06	0.00629153	0.0495088	0.898878	20.8241
	Verrucomicrobia id.3982	rs11252894	A	C	0.0784055	0.0162769	1.10555e-06	0.0277829	0.0278215	0.317982	23.2033
	Verrucomicrobia id.3982	rs117107102	A	G	0.204283	0.0427565	2.67935e-06	-0.0544077	0.0564227	0.334901	22.8276
	Verrucomicrobia id.3982	rs11729256	T	C	0.0696984	0.0146953	2.23404e-06	0.0261552	0.0314776	0.406021	22.4951
	Verrucomicrobia id.3982	rs12512971	A	C	0.171057	0.0398053	9.81386e-06	0.0276262	0.0445437	0.535123	18.4672
	Verrucomicrobia id.3982	rs12908520	G	A	0.0594916	0.012823	3.40447e-06	0.0295058	0.0238362	0.215768	21.5244
	Verrucomicrobia id.3982	rs2602429	T	C	-0.0764148	0.0153487	8.71044e-07	0.0417635	0.027051	0.122617	24.7863
	Verrucomicrobia id.3982	rs3995795	C	T	0.0610914	0.0138592	9.7221e-06	-0.0535513	0.024321	0.0276758	19.4305
	Verrucomicrobia id.3982	rs45598138	C	A	-0.143901	0.03054	2.19129e-06	0.0345677	0.0745947	0.643073	22.2019
	Verrucomicrobia id.3982	rs61779207	G	A	-0.0755253	0.0164385	5.27971e-06	0.0452228	0.0286873	0.114932	21.1087
	Verrucomicrobia id.3982	rs74542928	T	C	0.115994	0.0231324	4.08376e-07	-0.10054	0.0544327	0.0647411	25.1437
	Verrucomicrobia id.3982	rs76430504	T	C	-0.11753	0.025458	3.49559e-06	9.44356e-06	0.0541916	0.999861	21.3132
	Verrucomicrobia id.3982	rs9349825	A	G	-0.0660243	0.0143911	6.2748e-06	0.0543914	0.0302734	0.0723869	21.0484
	Actinomycetales id.420	rs2889192	T	G	-0.0884052	0.0194997	3.96725e-06	-0.0240323	0.033221	0.469429	20.5542
	Actinomycetales id.420	rs34583783	G	T	0.123688	0.0264254	5.53886e-06	0.0713075	0.0492197	0.147405	21.9085
	Actinomycetales id.420	rs35011108	A	G	0.241546	0.0503803	1.87659e-06	0.0477641	0.0475677	0.315317	22.9868
	Actinomycetales id.420	rs4073240	G	A	0.074973	0.0164672	5.67898e-06	0.0262594	0.0243738	0.281318	20.7286
	Bacillales id.1674	rs10233278	T	C	-0.116319	0.0248527	3.508e-06	-0.0460547	0.0239466	0.0544515	21.9056
	Bacillales id.1674	rs10410917	C	T	-0.11471	0.0250025	5.57353e-06	0.0282414	0.0242193	0.243586	21.0492
	Bacillales id.1674	rs11034576	A	G	0.205765	0.0453311	8.85972e-06	0.00565794	0.0357777	0.874345	20.604
	Bacillales id.1674	rs11207728	A	G	0.14455	0.0316912	5.73456e-06	0.0251701	0.0316246	0.42609	20.8046
	Bacillales id.1674	rs11844714	A	G	-0.143245	0.0320272	5.06209e-06	-7.83082e-05	0.0292746	0.997866	20.0042
	Bacillales id.1674	rs1287018	G	A	0.141125	0.0319309	9.87097e-06	0.0143849	0.0305157	0.63736	19.5337
	Bacillales id.1674	rs4617108	G	A	-0.248861	0.0525929	1.97506e-06	-0.00125915	0.0422028	0.976198	22.3903
	Bacillales id.1674	rs74420793	A	G	-0.164413	0.0353763	3.07319e-06	0.0163482	0.0385306	0.671355	21.5997
	Bacteroidales id.913	rs11146701	A	G	0.0473596	0.010541	7.08223e-06	0.000626966	0.0248474	0.979869	20.1861
	Bacteroidales id.913	rs17343978	A	C	-0.0552057	0.0120278	8.3593e-06	0.0102209	0.0292893	0.727117	21.0666
	Bacteroidales id.913	rs2032750	C	T	0.0508393	0.0106807	1.91509e-06	-0.00305854	0.023834	0.89789	22.6569
	Bacteroidales id.913	rs2363574	T	C	0.222741	0.0508055	9.93482e-06	-0.0940977	0.0622958	0.130916	19.2211
	Bacteroidales id.913	rs4916508	A	G	0.0466729	0.0105312	8.4711e-06	-0.0378	0.0238934	0.113643	19.6415
	Bacteroidales id.913	rs55773148	G	A	-0.121514	0.0236759	3.89583e-07	-0.00124414	0.0520679	0.980937	26.3414
	Bacteroidales id.913	rs62531359	T	G	0.0655728	0.0149891	9.08657e-06	-0.000459056	0.0310175	0.988192	19.138
	Bacteroidales id.913	rs62575403	C	T	0.140055	0.0311128	7.06122e-06	-0.0795041	0.0588358	0.176603	20.2637
	Bacteroidales id.913	rs72706335	T	C	-0.22241	0.0493458	7.65526e-06	-0.066085	0.0767219	0.389041	20.3146
	Bacteroidales id.913	rs73975615	G	A	-0.207018	0.0442633	1.21616e-06	0.0265648	0.138971	0.848405	21.874
	Bacteroidales id.913	rs7631304	G	A	-0.0645771	0.0132957	8.36778e-07	0.0283773	0.0334362	0.396049	23.5904
	Bacteroidales id.913	rs79585701	A	C	0.0646823	0.0149628	9.98596e-06	0.0351884	0.0338151	0.298055	18.6872
	Bacteroidales id.913	rs929878	T	C	0.0548532	0.012153	4.7338e-06	0.0183442	0.0289715	0.526616	20.3722
	Bifidobacteriales id.432	rs10831953	G	A	0.0537537	0.0123746	9.94741e-06	0.0235651	0.0257858	0.360779	18.8692
	Bifidobacteriales id.432	rs12446429	T	C	0.0810099	0.019073	8.52884e-06	-0.0250655	0.0307394	0.414832	18.0401
	Bifidobacteriales id.432	rs13020688	G	A	0.0584045	0.0122081	1.57373e-06	-0.0233641	0.0257654	0.364512	22.8874
	Bifidobacteriales id.432	rs182549	T	C	-0.11707	0.0126703	5.94155e-20	0.0383087	0.0243617	0.115836	85.3724
	Bifidobacteriales id.432	rs4957061	T	C	0.0569873	0.0116907	1.1517e-06	-0.00741283	0.024096	0.758358	23.7616
	Bifidobacteriales id.432	rs540489	T	G	-0.0632518	0.013817	5.36809e-06	-0.0364329	0.0309712	0.239456	20.9565
	Bifidobacteriales id.432	rs55888705	A	G	0.053673	0.0120586	8.66204e-06	0.0168282	0.0261668	0.52015	19.8115
	Bifidobacteriales id.432	rs6899771	A	G	-0.0914312	0.0202604	7.27998e-06	0.00525591	0.0394664	0.894056	20.3654
	Bifidobacteriales id.432	rs7174549	T	C	-0.0551726	0.0124655	6.86784e-06	-0.00611009	0.0247226	0.804796	19.5897
	Bifidobacteriales id.432	rs7322849	T	C	0.110676	0.0200996	1.74032e-08	0.00862026	0.0413554	0.834883	30.3202
	Bifidobacteriales id.432	rs857444	C	T	0.0553965	0.0120669	3.8249e-06	-0.0137239	0.0245182	0.575653	21.0753
	Burkholderiales id.2874	rs1511453	A	G	0.0910999	0.0199479	8.00092e-06	0.122282	0.0503839	0.0152237	20.8565
	Burkholderiales id.2874	rs1928341	G	A	-0.0507782	0.0110587	4.51513e-06	0.0151447	0.0241276	0.530206	21.0837
	Burkholderiales id.2874	rs2321387	G	A	-0.0508514	0.0109588	3.25784e-06	-0.0319597	0.0238845	0.180866	21.5318
	Burkholderiales id.2874	rs2613606	T	C	0.0499561	0.0109264	4.13361e-06	0.0107861	0.0240878	0.654309	20.9037
	Burkholderiales id.2874	rs4033856	T	C	-0.0833445	0.0167489	5.66826e-07	-0.0287774	0.042086	0.494117	24.7617
	Burkholderiales id.2874	rs6087811	T	G	-0.101587	0.0198817	2.88377e-07	0.0233291	0.0395463	0.555244	26.1077
	Burkholderiales id.2874	rs62191117	A	G	0.0679995	0.0132471	2.791e-07	0.0120265	0.029211	0.68055	26.3493
	Burkholderiales id.2874	rs62395635	T	C	0.109911	0.0236375	2.90228e-06	-0.0382957	0.0491568	0.43595	21.6212
	Burkholderiales id.2874	rs75242906	C	T	-0.120974	0.0281273	9.74518e-06	-0.0227392	0.0429737	0.596707	18.4981
	Burkholderiales id.2874	rs7638039	T	C	0.0580987	0.012673	4.83593e-06	-0.0165969	0.0274403	0.545288	21.0172
	Clostridiales id.1863	rs10774377	G	A	-0.0523003	0.0113859	3.80899e-06	-0.0233927	0.0239309	0.328316	21.0996
	Clostridiales id.1863	rs112334273	G	A	0.0639383	0.0127404	4.07258e-07	-0.0091307	0.0263965	0.729414	25.1858
	Clostridiales id.1863	rs13105690	C	T	0.0527441	0.011818	9.36807e-06	0.0134224	0.02632	0.610072	19.9186
	Clostridiales id.1863	rs13179700	C	T	-0.0510953	0.0109569	3.52111e-06	-0.00883645	0.0249013	0.722695	21.7464
	Clostridiales id.1863	rs1842454	G	A	-0.0543676	0.012734	9.91745e-06	0.048809	0.0302154	0.106231	18.2285
	Clostridiales id.1863	rs2273429	A	G	-0.0726191	0.0153105	4.16869e-06	0.0108567	0.0386264	0.778657	22.4969
	Clostridiales id.1863	rs290772	G	A	0.084254	0.0196297	9.9977e-06	0.0142724	0.0528241	0.787017	18.4227
	Clostridiales id.1863	rs6442336	T	C	0.0547729	0.0124169	9.62565e-06	-0.0222749	0.0271175	0.411406	19.4583
	Clostridiales id.1863	rs6814436	C	T	-0.0741858	0.0150814	9.06296e-07	0.0250327	0.0338648	0.459788	24.1968
	Clostridiales id.1863	rs6815608	C	T	-0.104089	0.0210883	3.71989e-07	-0.0114749	0.0331424	0.729169	24.3628
	Clostridiales id.1863	rs72738886	T	C	0.0865333	0.0190392	8.4157e-06	-0.0131541	0.0446292	0.768191	20.6571
	Clostridiales id.1863	rs992074	T	C	-0.255441	0.0508788	8.95385e-07	-0.11611	0.0786162	0.139695	25.2062
	Coriobacteriales id.81	rs11073596	G	T	-0.0510212	0.0114339	8.14442e-06	0.0312386	0.0244651	0.20165	19.9119
	Coriobacteriales id.81	rs11250875	T	C	0.06075	0.0130939	4.82848e-06	0.00221334	0.0286817	0.938489	21.5256
	Coriobacteriales id.81	rs11656361	A	C	0.0773006	0.017553	8.0201e-06	-0.0232968	0.0307246	0.448304	19.3938
	Coriobacteriales id.81	rs12974142	G	A	0.0789796	0.0177205	8.51236e-06	-0.0141834	0.0458923	0.757277	19.8645
	Coriobacteriales id.81	rs13307134	T	C	-0.0565686	0.0126265	7.79938e-06	-0.0168732	0.0316346	0.593771	20.0717
	Coriobacteriales id.81	rs1397793	A	G	0.0498855	0.0112446	9.77372e-06	0.0150756	0.0259042	0.560583	19.6816
	Coriobacteriales id.81	rs1816223	G	A	0.0586265	0.0129006	4.84117e-06	-0.0349094	0.0296613	0.239221	20.6523
	Coriobacteriales id.81	rs240104	T	C	-0.0603429	0.0126849	1.51604e-06	-0.00765543	0.026387	0.771724	22.6297
	Coriobacteriales id.81	rs2442778	A	G	0.116408	0.0258545	9.02693e-06	0.0887999	0.0533815	0.0962122	20.2718
	Coriobacteriales id.81	rs3025411	A	G	0.0926543	0.0209468	8.26913e-06	-0.0686075	0.0385123	0.0748393	19.5657
	Coriobacteriales id.81	rs34739816	G	T	0.0965017	0.0207666	3.88356e-06	0.0126896	0.0503207	0.800907	21.5943
	Coriobacteriales id.81	rs67561917	A	G	-0.0714367	0.0154113	5.39126e-06	0.0124086	0.0307185	0.686253	21.4864
	Coriobacteriales id.81	rs719099	A	G	0.0778402	0.0155815	5.43313e-07	0.0186632	0.0395416	0.636935	24.9568
	Coriobacteriales id.81	rs8010111	A	G	0.103377	0.0229286	6.8962e-06	0.0185582	0.043087	0.666676	20.3279
	Desulfovibrionales id.3156	rs11599763	C	T	0.0554862	0.0117486	2.60699e-06	0.0199168	0.0241476	0.409489	22.3048
	Desulfovibrionales id.3156	rs17791387	A	G	-0.0727501	0.0154369	2.25294e-06	0.0169795	0.0401757	0.672565	22.2099
	Desulfovibrionales id.3156	rs186073	T	C	0.0529219	0.0118542	8.7444e-06	0.0511824	0.0241023	0.0337078	19.9309
	Desulfovibrionales id.3156	rs2692012	G	A	-0.112244	0.0253553	2.27023e-06	-0.0199075	0.0522354	0.703121	19.597
	Desulfovibrionales id.3156	rs2838334	G	A	0.0569024	0.0124223	4.16793e-06	0.00789325	0.0249167	0.751407	20.9825
	Desulfovibrionales id.3156	rs3935584	C	T	-0.0524466	0.0115749	7.19747e-06	0.0140312	0.023771	0.555013	20.5305
	Desulfovibrionales id.3156	rs4506934	C	T	-0.0953383	0.0201367	2.42996e-06	-0.0660092	0.0367095	0.0721523	22.416
	Desulfovibrionales id.3156	rs6058181	C	T	0.0836765	0.0166098	2.52773e-07	0.00489221	0.0318311	0.877852	25.3792
	Desulfovibrionales id.3156	rs62020470	A	G	-0.0573633	0.0129462	7.50983e-06	-0.0191564	0.0308117	0.534121	19.6329
	Desulfovibrionales id.3156	rs72647048	T	C	-0.0772459	0.0170876	9.00285e-06	0.0203209	0.0371683	0.584567	20.4357
	Desulfovibrionales id.3156	rs9928243	C	A	-0.0544713	0.0117811	3.96634e-06	0.0115217	0.0237312	0.627315	21.3778
	Enterobacteriales id.3468	rs11026530	T	C	0.0822408	0.0186379	9.42692e-06	0.0105596	0.0329704	0.748761	19.4707
	Enterobacteriales id.3468	rs2374342	C	A	0.0582927	0.0126195	4.51617e-06	-0.000471285	0.0239856	0.984324	21.3375
	Enterobacteriales id.3468	rs35673018	G	A	0.0899642	0.0202934	7.63115e-06	-0.0151657	0.0411129	0.712218	19.653
	Enterobacteriales id.3468	rs504442	T	G	0.084159	0.0189479	5.17095e-06	-0.027297	0.0387431	0.481082	19.7278
	Enterobacteriales id.3468	rs62210023	A	G	0.0606754	0.0130125	3.13163e-06	0.0480356	0.0248229	0.0529737	21.7422
	Enterobacteriales id.3468	rs78143293	A	G	-0.0848521	0.0170415	1.19564e-06	0.0369326	0.0362218	0.307907	24.7919
	Enterobacteriales id.3468	rs79757635	C	A	0.0758597	0.0171286	9.31859e-06	-0.0594683	0.0349023	0.0884097	19.6146
	Erysipelotrichales id.2148	rs1074800	G	A	-0.0492438	0.010887	6.14582e-06	0.000257651	0.0239743	0.991425	20.4591
	Erysipelotrichales id.2148	rs10781552	C	T	-0.0552212	0.0116074	2.33115e-06	-0.0174989	0.0263158	0.506077	22.633
	Erysipelotrichales id.2148	rs17530232	A	G	0.10305	0.0224648	2.79126e-06	0.0504096	0.0520812	0.333092	21.0422
	Erysipelotrichales id.2148	rs1884466	C	T	-0.0475363	0.0106939	9.52708e-06	0.0378762	0.0237539	0.110819	19.7596
	Erysipelotrichales id.2148	rs2300774	A	G	-0.0524152	0.0106784	8.95468e-07	-0.00376332	0.0237288	0.873986	24.0936
	Erysipelotrichales id.2148	rs290833	T	G	-0.0497374	0.0111376	8.02897e-06	-0.0366344	0.0237494	0.122942	19.9427
	Erysipelotrichales id.2148	rs35161940	T	C	-0.0806041	0.0167641	1.8451e-06	-0.0498752	0.0382166	0.19187	23.1182
	Erysipelotrichales id.2148	rs4078432	T	C	0.0608929	0.0133764	4.23107e-06	0.0100011	0.0314608	0.750568	20.7231
	Erysipelotrichales id.2148	rs56970041	T	G	0.0724145	0.0164471	5.40344e-06	-0.0308212	0.0490932	0.530128	19.3853
	Erysipelotrichales id.2148	rs62504403	C	T	0.0681159	0.0127883	1.12264e-07	0.0107079	0.0297034	0.718479	28.3708
	Erysipelotrichales id.2148	rs7234058	T	C	-0.0945759	0.0194091	9.12347e-07	-0.0400394	0.0412396	0.3316	23.7438
	Erysipelotrichales id.2148	rs7826267	G	T	0.0839071	0.0199131	9.28453e-06	0.025344	0.0486754	0.602594	17.755
	Erysipelotrichales id.2148	rs8003149	C	T	0.0538798	0.0116888	4.08479e-06	-0.00892648	0.0250636	0.721725	21.2477
	Gastranaerophilales id.1591	rs11150282	T	C	0.098235	0.0197127	7.36055e-07	0.0228271	0.0246949	0.355297	24.8336
	Gastranaerophilales id.1591	rs113884518	T	C	-0.20591	0.0455376	7.7398e-06	-0.216063	0.0812386	0.00782312	20.4463
	Gastranaerophilales id.1591	rs28678345	T	C	0.213083	0.0471377	8.05954e-06	-0.0274799	0.0549392	0.616943	20.4344
	Gastranaerophilales id.1591	rs367480	A	G	0.0841649	0.0185948	7.52419e-06	-0.0389913	0.0247954	0.115831	20.487
	Gastranaerophilales id.1591	rs4129395	G	A	0.0904264	0.0185253	1.21742e-06	0.0222199	0.0236166	0.346778	23.8265
	Gastranaerophilales id.1591	rs789069	A	C	-0.10413	0.0234459	6.5001e-06	-0.0267622	0.0337633	0.427986	19.725
	Gastranaerophilales id.1591	rs79790072	T	C	0.226103	0.0488017	3.5381e-06	0.111056	0.0681675	0.103277	21.4656
	Gastranaerophilales id.1591	rs8028558	A	G	0.08346	0.0188504	9.78228e-06	0.0373312	0.0245901	0.128979	19.6027
	Gastranaerophilales id.1591	rs9864379	T	C	-0.160521	0.0292752	4.65876e-08	-0.0576638	0.0335001	0.0851962	30.0652
	Lactobacillales id.1800	rs11110282	A	G	-0.10239	0.0217849	3.95667e-06	0.0166258	0.0543728	0.759777	22.0904
	Lactobacillales id.1800	rs11627423	C	A	0.0499263	0.0109744	5.08757e-06	0.0177277	0.0244928	0.469192	20.6965
	Lactobacillales id.1800	rs11730038	G	A	-0.0605384	0.0129052	5.09742e-06	-0.00112108	0.0261569	0.965813	22.0056
	Lactobacillales id.1800	rs12797734	T	C	0.0571279	0.0127113	7.76515e-06	0.015334	0.0275984	0.578477	20.1984
	Lactobacillales id.1800	rs1595463	C	A	0.0479749	0.0108801	7.44355e-06	-0.0334139	0.0238791	0.161723	19.443
	Lactobacillales id.1800	rs2370083	G	T	-0.08054	0.0180992	8.33489e-06	0.0929128	0.0484193	0.0549946	19.8018
	Lactobacillales id.1800	rs2952251	G	A	0.0629317	0.0124177	3.36457e-07	-0.0237644	0.0282767	0.400669	25.6836
	Lactobacillales id.1800	rs34989881	A	G	0.113479	0.0246452	4.09355e-06	0.0224189	0.0551997	0.684638	21.2015
	Lactobacillales id.1800	rs35344081	G	A	0.0642442	0.0127358	4.16064e-07	0.0164703	0.0267878	0.538659	25.4458
	Lactobacillales id.1800	rs4028634	C	T	-0.0532915	0.01101	1.34806e-06	-0.0172	0.0244927	0.482524	23.4283
	Lactobacillales id.1800	rs57872228	C	T	-0.0688415	0.0146994	2.5825e-06	0.0444768	0.0363548	0.221175	21.9332
	Lactobacillales id.1800	rs74663707	C	T	0.0982594	0.0224613	8.39557e-06	0.0280362	0.0481536	0.560417	19.1372
	Lactobacillales id.1800	rs77558518	A	G	-0.106466	0.0223484	1.67436e-06	0.00943933	0.0402423	0.814548	22.6949
	Lactobacillales id.1800	rs78938557	T	C	0.10553	0.0233581	2.31089e-06	0.0548401	0.0702767	0.435187	20.4116
	Lactobacillales id.1800	rs9581006	T	C	-0.22583	0.0469228	1.76596e-06	-0.0471821	0.0617321	0.444686	23.163
	Methanobacteriales id.120	rs10202904	G	T	0.121754	0.0235357	3.01432e-07	-0.0246669	0.0241314	0.306691	26.7616
	Methanobacteriales id.120	rs10424197	A	G	0.111274	0.0247517	9.27897e-06	-0.00802134	0.0271785	0.76789	20.2105
	Methanobacteriales id.120	rs4257531	G	A	0.164498	0.0364959	7.44338e-06	-0.0591726	0.0383973	0.123301	20.3158
	Methanobacteriales id.120	rs6508769	C	T	-0.153519	0.0344519	8.22527e-06	0.0331808	0.033407	0.320598	19.8563
	Methanobacteriales id.120	rs6776814	T	C	-0.199566	0.0411825	1.63061e-06	-0.0459921	0.0826111	0.577711	23.4827
	Methanobacteriales id.120	rs73068003	G	T	-0.15814	0.0351803	8.44578e-06	0.0431217	0.0400792	0.281966	20.2062
	Methanobacteriales id.120	rs73457410	A	G	0.21534	0.0436695	1.40854e-06	-0.00890628	0.047842	0.852319	24.316
	Methanobacteriales id.120	rs75208022	C	T	-0.227245	0.048763	5.92107e-06	0.0279778	0.0403417	0.487982	21.7174
	Methanobacteriales id.120	rs894996	C	A	0.216999	0.0449076	1.87556e-06	-0.0205951	0.0459141	0.65375	23.3494
	Mollicutes RF9 id.11579	rs11779863	G	A	-0.0772768	0.0172171	6.68852e-06	0.0010856	0.0326765	0.973497	20.1455
	Mollicutes RF9 id.11579	rs12566890	T	G	-0.103134	0.0241775	8.11204e-06	0.0536116	0.0350809	0.126456	18.1962
	Mollicutes RF9 id.11579	rs13100746	C	T	0.0638979	0.0142685	7.28853e-06	-0.00591025	0.0237603	0.803558	20.0547
	Mollicutes RF9 id.11579	rs17235252	T	C	-0.122002	0.0255463	2.15879e-06	0.0492328	0.0366739	0.179451	22.8075
	Mollicutes RF9 id.11579	rs3932485	C	T	0.0626209	0.0141623	9.92865e-06	-0.00428044	0.0241437	0.859281	19.5511
	Mollicutes RF9 id.11579	rs515984	C	T	0.0875451	0.0190685	6.61363e-06	0.0273473	0.0365456	0.454275	21.0781
	Mollicutes RF9 id.11579	rs638542	A	G	0.070592	0.0157049	5.17285e-06	0.0216518	0.0260374	0.405655	20.2042
	Mollicutes RF9 id.11579	rs74603314	T	C	0.230767	0.0489701	2.27641e-06	-0.0424916	0.060482	0.482336	22.2068
	Mollicutes RF9 id.11579	rs7706512	A	G	-0.0657351	0.0138979	2.27206e-06	-0.000864292	0.0236136	0.970803	22.3716
	Mollicutes RF9 id.11579	rs7801843	A	G	-0.0869495	0.0194509	9.46891e-06	0.0168458	0.0328864	0.608482	19.9827
	Mollicutes RF9 id.11579	rs7853673	A	G	0.0624389	0.0139833	6.73256e-06	-0.0035683	0.0236455	0.880048	19.9384
	Mollicutes RF9 id.11579	rs949341	A	G	-0.0656602	0.0147216	7.73286e-06	0.00248493	0.0263089	0.92475	19.8927
	NB1n id.3953	rs11251024	G	A	0.104201	0.0206737	6.62796e-07	0.0136743	0.0267143	0.608742	25.4043
	NB1n id.3953	rs11606187	A	G	-0.154539	0.0326288	3.30583e-06	0.032768	0.0338198	0.332595	22.4323
	NB1n id.3953	rs13385922	T	C	0.0929494	0.0201348	3.96826e-06	0.0166158	0.0248294	0.503367	21.3107
	NB1n id.3953	rs166849	A	G	-0.0911053	0.0202239	7.73891e-06	-0.0508675	0.0239427	0.0336248	20.2935
	NB1n id.3953	rs2172426	T	C	0.10212	0.0198947	3.17424e-07	0.00799347	0.0241135	0.740271	26.3479
	NB1n id.3953	rs267959	G	A	-0.0988612	0.0209676	2.61993e-06	-0.00954081	0.0263904	0.717707	22.2308
	NB1n id.3953	rs4383094	C	T	-0.149188	0.0320662	4.28134e-06	-0.0408441	0.0340737	0.230647	21.6458
	NB1n id.3953	rs60775321	T	C	-0.0962425	0.0213842	7.10461e-06	-0.0367208	0.026108	0.159577	20.2557
	NB1n id.3953	rs72671304	T	C	0.172322	0.0370028	3.79577e-06	0.000234141	0.0450846	0.995856	21.6876
	NB1n id.3953	rs7911787	G	T	-0.223071	0.0470232	3.38821e-06	-0.0883032	0.0668447	0.186494	22.5041
	NB1n id.3953	rs8126061	T	C	-0.159135	0.0351904	7.36326e-06	-0.0151157	0.0357527	0.672453	20.4495
	NB1n id.3953	rs9542068	T	C	0.0990709	0.0218149	6.52334e-06	0.00754831	0.0250827	0.763463	20.6246
	Pasteurellales id.3688	rs10965428	C	A	-0.119902	0.0258219	4.29151e-06	-0.00286612	0.0510695	0.955245	21.5614
	Pasteurellales id.3688	rs111582866	G	A	-0.113957	0.0256403	7.06627e-06	0.00184563	0.0418824	0.964851	19.7531
	Pasteurellales id.3688	rs12050685	A	G	-0.0670948	0.015239	9.18523e-06	-0.0308882	0.0261776	0.238021	19.385
	Pasteurellales id.3688	rs16970009	A	G	0.187381	0.0429572	7.31526e-06	0.0583775	0.0848654	0.491527	19.0274
	Pasteurellales id.3688	rs4822728	T	C	0.0685479	0.0149032	4.71846e-06	0.00428055	0.023623	0.856208	21.1558
	Pasteurellales id.3688	rs6972479	A	G	-0.0781862	0.0175366	7.74819e-06	0.0235869	0.0292243	0.419609	19.8779
	Pasteurellales id.3688	rs72756943	G	A	0.13988	0.0303029	3.3522e-06	-0.0773381	0.0471153	0.100701	21.308
	Pasteurellales id.3688	rs73139353	A	C	-0.222573	0.0484634	8.71325e-06	-0.044194	0.0420523	0.293291	21.092
	Pasteurellales id.3688	rs76022354	C	T	0.24289	0.0500406	1.82856e-06	0.11212	0.0541346	0.0383469	23.5599
	Pasteurellales id.3688	rs78909003	T	C	-0.241159	0.0498372	2.04894e-06	-0.0236182	0.0516141	0.647245	23.4153
	Pasteurellales id.3688	rs9382510	C	T	-0.0881865	0.0169965	2.476e-07	0.00919404	0.0270627	0.734059	26.9206
	Pasteurellales id.3688	rs9895850	T	C	-0.176406	0.041017	9.0826e-06	-0.0639152	0.0578326	0.269083	18.4969
	Pasteurellales id.3688	rs9938097	C	T	0.0710386	0.0158024	8.22602e-06	-0.0117786	0.0243373	0.628406	20.2089
	Rhodospirillales id.2667	rs1035406	G	A	-0.114725	0.0247994	4.07165e-06	0.0470204	0.0370092	0.203905	21.401
	Rhodospirillales id.2667	rs11591293	G	T	0.0722755	0.0158186	4.68533e-06	-0.00852627	0.0238739	0.72099	20.8759
	Rhodospirillales id.2667	rs11630875	T	C	0.0945198	0.0202139	3.70382e-06	0.0509512	0.035227	0.148074	21.8648
	Rhodospirillales id.2667	rs13336560	C	T	-0.0695313	0.0157065	9.74675e-06	0.0211033	0.024027	0.379773	19.5976
	Rhodospirillales id.2667	rs1549633	A	C	0.0996735	0.0216667	3.88025e-06	-0.0105085	0.0368761	0.775668	21.1628
	Rhodospirillales id.2667	rs3730086	A	G	0.0800354	0.0178737	7.98252e-06	-0.00244487	0.0271601	0.928274	20.051
	Rhodospirillales id.2667	rs3754624	C	T	0.094128	0.0198389	2.68368e-06	-0.0143201	0.0309357	0.643438	22.5114
	Rhodospirillales id.2667	rs4278423	T	C	0.105215	0.0233778	3.98043e-06	0.0145803	0.0489727	0.765914	20.2557
	Rhodospirillales id.2667	rs61933850	G	A	0.164663	0.0360285	6.99874e-06	0.0114546	0.0347397	0.741607	20.8881
	Rhodospirillales id.2667	rs7001029	C	T	0.120726	0.0260989	2.83067e-06	0.0105391	0.0407901	0.796119	21.3972
	Rhodospirillales id.2667	rs76784716	A	G	0.136039	0.0284399	1.31383e-06	0.0634576	0.0376533	0.0919285	22.8808
	Rhodospirillales id.2667	rs77304857	C	A	-0.0997433	0.0222165	6.02033e-06	0.0620487	0.0299777	0.038468	20.1565
	Rhodospirillales id.2667	rs9813022	A	G	-0.0830794	0.0162642	3.07213e-07	0.0258293	0.0244509	0.290798	26.0928
	Selenomonadales id.2165	rs1135612	G	A	0.0529785	0.0119177	9.26296e-06	-0.033502	0.0290893	0.249447	19.7613
	Selenomonadales id.2165	rs13086907	G	A	0.0625312	0.0131735	1.95488e-06	-0.0135056	0.0284631	0.635147	22.5316
	Selenomonadales id.2165	rs1643968	T	C	-0.0565284	0.0112298	4.14601e-07	0.0152884	0.0246053	0.534371	25.339
	Selenomonadales id.2165	rs1649999	A	G	0.0748989	0.0166458	7.58124e-06	-0.03914	0.0401766	0.329958	20.2461
	Selenomonadales id.2165	rs2834062	A	G	0.0489057	0.0108842	8.43918e-06	-0.0246853	0.025914	0.3408	20.1895
	Selenomonadales id.2165	rs4463806	C	T	0.0543966	0.0129365	7.80657e-06	-0.021247	0.0299972	0.47876	17.6811
	Selenomonadales id.2165	rs4722181	T	G	0.0501306	0.0105798	2.00111e-06	-0.00161728	0.0236802	0.945549	22.4518
	Selenomonadales id.2165	rs60274479	T	C	-0.0659623	0.0134137	1.1623e-06	-0.00889853	0.0298395	0.76554	24.1821
	Selenomonadales id.2165	rs61249479	A	C	0.0777075	0.0168628	2.95474e-06	0.0396045	0.0326996	0.225834	21.2357
	Selenomonadales id.2165	rs71405394	G	A	-0.114178	0.02405	2.16631e-06	0.0109672	0.0462914	0.812721	22.539
	Selenomonadales id.2165	rs73232831	G	A	-0.151829	0.0314932	1.87452e-06	-0.0637447	0.0635999	0.31621	23.2421
	Selenomonadales id.2165	rs9423647	G	A	0.047817	0.0105282	6.06108e-06	0.0394727	0.0238002	0.0972165	20.628
	Verrucomicrobiales id.4030	rs111862613	T	C	0.090699	0.0196746	3.73844e-06	-0.0400498	0.0316767	0.206112	21.2517
	Verrucomicrobiales id.4030	rs117107102	A	G	0.204683	0.0431572	2.91823e-06	-0.0544077	0.0564227	0.334901	22.4935
	Verrucomicrobiales id.4030	rs11729256	T	C	0.0749798	0.0150177	6.73085e-07	0.0261552	0.0314776	0.406021	24.9277
	Verrucomicrobiales id.4030	rs12908520	G	A	0.0618926	0.0130946	2.17165e-06	0.0295058	0.0238362	0.215768	22.3405
	Verrucomicrobiales id.4030	rs2602429	T	C	-0.0746844	0.0156194	2.58297e-06	0.0417635	0.027051	0.122617	22.8629
	Verrucomicrobiales id.4030	rs4242783	A	G	-0.0689292	0.0147693	2.63615e-06	-0.0383019	0.0263937	0.146731	21.7814
	Verrucomicrobiales id.4030	rs4936098	G	A	-0.0648843	0.0135928	1.1222e-06	-0.0251012	0.0247681	0.310847	22.7856
	Verrucomicrobiales id.4030	rs61779207	G	A	-0.0758309	0.0167762	6.7228e-06	0.0452228	0.0286873	0.114932	20.4317
	Verrucomicrobiales id.4030	rs74542928	T	C	0.112164	0.0236422	1.63222e-06	-0.10054	0.0544327	0.0647411	22.5077
	Verrucomicrobiales id.4030	rs9349825	A	G	-0.0704036	0.0147128	2.53688e-06	0.0543914	0.0302734	0.0723869	22.8981
	Verrucomicrobiales id.4030	rs941682	G	A	-0.0631436	0.0143767	9.60993e-06	-0.000609986	0.026385	0.981556	19.2904
	Victivallales id.2254	rs1002941	A	G	-0.105025	0.0233484	8.14836e-06	0.0202283	0.0274194	0.460673	20.2335
	Victivallales id.2254	rs11770843	C	T	0.109431	0.0234879	1.9073e-06	0.00101041	0.0253275	0.968178	21.7066
	Victivallales id.2254	rs17114848	G	A	0.152377	0.0324332	4.05864e-06	0.0673706	0.0396381	0.089199	22.0729
	Victivallales id.2254	rs2031282	A	G	0.122368	0.0270329	4.38258e-06	0.0036224	0.0312246	0.907643	20.4904
	Victivallales id.2254	rs2825714	A	G	-0.13741	0.0289246	1.72211e-06	0.000254381	0.0313962	0.993535	22.5685
	Victivallales id.2254	rs62570196	C	T	-0.21635	0.0439866	1.07924e-06	0.0729282	0.0577861	0.206935	24.1921
	Victivallales id.2254	rs72640280	A	G	0.220207	0.0486196	5.18036e-06	-0.0424992	0.0516345	0.410464	20.5135
	Victivallales id.2254	rs77599476	A	G	0.230292	0.0480168	1.86132e-06	0.0104061	0.0524892	0.842848	23.0023
	Actinobacteria id.419	rs11655079	T	C	-0.0560674	0.0124286	5.92516e-06	-0.0220449	0.0302713	0.466463	20.3506
	Actinobacteria id.419	rs11745923	G	T	0.0563759	0.0115529	1.58132e-06	0.0144712	0.0242287	0.550325	23.8125
	Actinobacteria id.419	rs12049045	A	G	0.0510452	0.0114325	8.62621e-06	-0.00354845	0.0242851	0.88383	19.9355
	Actinobacteria id.419	rs134366	A	G	-0.111877	0.023501	1.50428e-06	0.0030324	0.0461547	0.947616	22.6626
	Actinobacteria id.419	rs1376754	G	A	0.0509242	0.0112503	6.71382e-06	0.000534666	0.0235806	0.98191	20.489
	Actinobacteria id.419	rs1515761	C	T	-0.0762317	0.0169884	4.96364e-06	0.00143818	0.0447328	0.974352	20.1357
	Actinobacteria id.419	rs182549	T	C	-0.111489	0.012066	3.78966e-20	0.0383087	0.0243617	0.115836	85.3763
	Actinobacteria id.419	rs4945008	G	A	-0.0540741	0.0121393	5.39237e-06	-0.0404383	0.0242432	0.0953103	19.8423
	Actinobacteria id.419	rs6660520	G	A	-0.0711483	0.0134495	1.10652e-07	0.0145528	0.0265711	0.583903	27.9845
	Actinobacteria id.419	rs72767435	T	C	-0.126352	0.0273626	2.56803e-06	-0.121751	0.0520991	0.0194437	21.3231
	Actinobacteria id.419	rs7322849	T	C	0.0944467	0.0192976	6.20798e-07	0.00862026	0.0413554	0.834883	23.9534
	Actinobacteria id.419	rs80083040	T	G	0.155784	0.0348017	8.62105e-06	0.0131052	0.0578109	0.820664	20.0376
	Actinobacteria id.419	rs857444	C	T	0.0509553	0.011539	8.92237e-06	-0.0137239	0.0245182	0.575653	19.5003
	Actinobacteria id.419	rs961091	G	A	0.0501255	0.011255	8.67601e-06	0.00488276	0.0244938	0.841991	19.8347
	Alphaproteobacteria id.2379	rs140912403	C	T	-0.160677	0.0317708	6.20369e-07	0.0702252	0.0505663	0.164902	25.5771
	Alphaproteobacteria id.2379	rs34569731	G	A	-0.0705145	0.0157564	7.37921e-06	-0.012622	0.0245762	0.607542	20.0282
	Alphaproteobacteria id.2379	rs62285697	C	T	0.0805256	0.0180912	9.75933e-06	-0.0232668	0.0274793	0.397161	19.8122
	Alphaproteobacteria id.2379	rs76784716	A	G	0.133271	0.0267738	5.09143e-07	0.0634576	0.0376533	0.0919285	24.7771
	Alphaproteobacteria id.2379	rs7960664	A	G	-0.0969489	0.0215149	8.84301e-06	0.0278369	0.0419534	0.506999	20.3052
	Alphaproteobacteria id.2379	rs9813022	A	G	-0.0751277	0.0153867	1.05334e-06	0.0258293	0.0244509	0.290798	23.8402
	Bacilli id.1673	rs11110282	A	G	-0.101189	0.0217379	4.85445e-06	0.0166258	0.0543728	0.759777	21.6686
	Bacilli id.1673	rs11730038	G	A	-0.0630747	0.0128717	1.96024e-06	-0.00112108	0.0261569	0.965813	24.0126
	Bacilli id.1673	rs12797734	T	C	0.0572158	0.0126793	7.21174e-06	0.015334	0.0275984	0.578477	20.363
	Bacilli id.1673	rs13068444	A	G	0.0601035	0.0136407	9.53038e-06	0.0140665	0.0307629	0.647487	19.4145
	Bacilli id.1673	rs1595463	C	A	0.0476864	0.0108547	7.97389e-06	-0.0334139	0.0238791	0.161723	19.2998
	Bacilli id.1673	rs28564647	T	G	-0.0613034	0.0137579	7.81196e-06	0.0150793	0.0316057	0.633285	19.8548
	Bacilli id.1673	rs2952251	G	A	0.0598868	0.0123903	1.07895e-06	-0.0237644	0.0282767	0.400669	23.3614
	Bacilli id.1673	rs34989881	A	G	0.111056	0.0246039	6.54591e-06	0.0224189	0.0551997	0.684638	20.374
	Bacilli id.1673	rs35344081	G	A	0.0619529	0.0127066	1.01499e-06	0.0164703	0.0267878	0.538659	23.7719
	Bacilli id.1673	rs4028634	C	T	-0.0520614	0.0109842	2.2076e-06	-0.0172	0.0244927	0.482524	22.4644
	Bacilli id.1673	rs4459992	T	C	0.0535854	0.0116362	4.29833e-06	-0.0213459	0.0252258	0.397445	21.2066
	Bacilli id.1673	rs57872228	C	T	-0.0714773	0.0146647	9.21977e-07	0.0444768	0.0363548	0.221175	23.7569
	Bacilli id.1673	rs694949	A	G	-0.081146	0.0180042	7.59591e-06	0.0277547	0.0401655	0.48956	20.3136
	Bacilli id.1673	rs74663707	C	T	0.0979154	0.0224074	8.45688e-06	0.0280362	0.0481536	0.560417	19.095
	Bacilli id.1673	rs7666190	A	C	0.104044	0.0247934	8.46837e-06	-0.00404729	0.0372267	0.913425	17.6101
	Bacilli id.1673	rs77558518	A	G	-0.107255	0.0222879	1.33773e-06	0.00943933	0.0402423	0.814548	23.1578
	Bacilli id.1673	rs78938557	T	C	0.108007	0.0232858	1.06891e-06	0.0548401	0.0702767	0.435187	21.514
	Bacilli id.1673	rs9581006	T	C	-0.225309	0.0467697	1.79457e-06	-0.0471821	0.0617321	0.444686	23.2075
	Bacteroidia id.912	rs11146701	A	G	0.0473596	0.010541	7.08223e-06	0.000626966	0.0248474	0.979869	20.1861
	Bacteroidia id.912	rs17343978	A	C	-0.0552057	0.0120278	8.3593e-06	0.0102209	0.0292893	0.727117	21.0666
	Bacteroidia id.912	rs2032750	C	T	0.0508393	0.0106807	1.91509e-06	-0.00305854	0.023834	0.89789	22.6569
	Bacteroidia id.912	rs2363574	T	C	0.222741	0.0508055	9.93482e-06	-0.0940977	0.0622958	0.130916	19.2211
	Bacteroidia id.912	rs4916508	A	G	0.0466729	0.0105312	8.4711e-06	-0.0378	0.0238934	0.113643	19.6415
	Bacteroidia id.912	rs55773148	G	A	-0.121514	0.0236759	3.89583e-07	-0.00124414	0.0520679	0.980937	26.3414
	Bacteroidia id.912	rs62531359	T	G	0.0655728	0.0149891	9.08657e-06	-0.000459056	0.0310175	0.988192	19.138
	Bacteroidia id.912	rs62575403	C	T	0.140055	0.0311128	7.06122e-06	-0.0795041	0.0588358	0.176603	20.2637
	Bacteroidia id.912	rs72706335	T	C	-0.22241	0.0493458	7.65526e-06	-0.066085	0.0767219	0.389041	20.3146
	Bacteroidia id.912	rs73975615	G	A	-0.207018	0.0442633	1.21616e-06	0.0265648	0.138971	0.848405	21.874
	Bacteroidia id.912	rs7631304	G	A	-0.0645771	0.0132957	8.36778e-07	0.0283773	0.0334362	0.396049	23.5904
	Bacteroidia id.912	rs79585701	A	C	0.0646823	0.0149628	9.98596e-06	0.0351884	0.0338151	0.298055	18.6872
	Bacteroidia id.912	rs929878	T	C	0.0548532	0.012153	4.7338e-06	0.0183442	0.0289715	0.526616	20.3722
	Betaproteobacteria id.2867	rs11128180	A	G	0.0592944	0.0128769	3.67147e-06	-0.0101018	0.0279386	0.717672	21.2034
	Betaproteobacteria id.2867	rs1511453	A	G	0.0923492	0.0199158	4.75762e-06	0.122282	0.0503839	0.0152237	21.5016
	Betaproteobacteria id.2867	rs1928341	G	A	-0.0525581	0.0110408	2.0153e-06	0.0151447	0.0241276	0.530206	22.661
	Betaproteobacteria id.2867	rs2321387	G	A	-0.0494596	0.0109424	5.80029e-06	-0.0319597	0.0238845	0.180866	20.4304
	Betaproteobacteria id.2867	rs2613606	T	C	0.0513106	0.0109091	2.19816e-06	0.0107861	0.0240878	0.654309	22.1226
	Betaproteobacteria id.2867	rs320161	G	A	-0.0572286	0.01262	7.33247e-06	0.0635301	0.0280473	0.0235066	20.564
	Betaproteobacteria id.2867	rs4033856	T	C	-0.0832423	0.0167237	5.17166e-07	-0.0287774	0.042086	0.494117	24.7756
	Betaproteobacteria id.2867	rs6087811	T	G	-0.0978177	0.0198522	7.44303e-07	0.0233291	0.0395463	0.555244	24.2783
	Betaproteobacteria id.2867	rs62395635	T	C	0.109741	0.0236	2.9409e-06	-0.0382957	0.0491568	0.43595	21.6229
	Betaproteobacteria id.2867	rs75242906	C	T	-0.121083	0.028075	9.27278e-06	-0.0227392	0.0429737	0.596707	18.6006
	Clostridia id.1859	rs10774377	G	A	-0.052659	0.0113858	3.24399e-06	-0.0233927	0.0239309	0.328316	21.3904
	Clostridia id.1859	rs112334273	G	A	0.0641008	0.0127404	3.81408e-07	-0.0091307	0.0263965	0.729414	25.314
	Clostridia id.1859	rs13105690	C	T	0.0529097	0.011818	8.77789e-06	0.0134224	0.02632	0.610072	20.0439
	Clostridia id.1859	rs13179700	C	T	-0.0511937	0.0109569	3.37085e-06	-0.00883645	0.0249013	0.722695	21.8302
	Clostridia id.1859	rs1842454	G	A	-0.0547202	0.0127338	8.72027e-06	0.048809	0.0302154	0.106231	18.4663
	Clostridia id.1859	rs2273429	A	G	-0.0724037	0.0153105	4.52137e-06	0.0108567	0.0386264	0.778657	22.3637
	Clostridia id.1859	rs6797343	T	G	-0.0592279	0.0134556	9.35643e-06	0.0154479	0.0300892	0.60767	19.3752
	Clostridia id.1859	rs6814436	C	T	-0.0739995	0.0150815	9.65095e-07	0.0250327	0.0338648	0.459788	24.0751
	Clostridia id.1859	rs6815608	C	T	-0.103803	0.0210883	4.01856e-07	-0.0114749	0.0331424	0.729169	24.2291
	Clostridia id.1859	rs72738886	T	C	0.0866169	0.0190393	8.24233e-06	-0.0131541	0.0446292	0.768191	20.6968
	Clostridia id.1859	rs992074	T	C	-0.255639	0.0508787	8.77506e-07	-0.11611	0.0786162	0.139695	25.2454
	Coriobacteriia id.809	rs11073596	G	T	-0.0510212	0.0114339	8.14442e-06	0.0312386	0.0244651	0.20165	19.9119
	Coriobacteriia id.809	rs11250875	T	C	0.06075	0.0130939	4.82848e-06	0.00221334	0.0286817	0.938489	21.5256
	Coriobacteriia id.809	rs11656361	A	C	0.0773006	0.017553	8.0201e-06	-0.0232968	0.0307246	0.448304	19.3938
	Coriobacteriia id.809	rs12974142	G	A	0.0789796	0.0177205	8.51236e-06	-0.0141834	0.0458923	0.757277	19.8645
	Coriobacteriia id.809	rs13307134	T	C	-0.0565686	0.0126265	7.79938e-06	-0.0168732	0.0316346	0.593771	20.0717
	Coriobacteriia id.809	rs1397793	A	G	0.0498855	0.0112446	9.77372e-06	0.0150756	0.0259042	0.560583	19.6816
	Coriobacteriia id.809	rs1816223	G	A	0.0586265	0.0129006	4.84117e-06	-0.0349094	0.0296613	0.239221	20.6523
	Coriobacteriia id.809	rs240104	T	C	-0.0603429	0.0126849	1.51604e-06	-0.00765543	0.026387	0.771724	22.6297
	Coriobacteriia id.809	rs2442778	A	G	0.116408	0.0258545	9.02693e-06	0.0887999	0.0533815	0.0962122	20.2718
	Coriobacteriia id.809	rs3025411	A	G	0.0926543	0.0209468	8.26913e-06	-0.0686075	0.0385123	0.0748393	19.5657
	Coriobacteriia id.809	rs34739816	G	T	0.0965017	0.0207666	3.88356e-06	0.0126896	0.0503207	0.800907	21.5943
	Coriobacteriia id.809	rs67561917	A	G	-0.0714367	0.0154113	5.39126e-06	0.0124086	0.0307185	0.686253	21.4864
	Coriobacteriia id.809	rs719099	A	G	0.0778402	0.0155815	5.43313e-07	0.0186632	0.0395416	0.636935	24.9568
	Coriobacteriia id.809	rs8010111	A	G	0.103377	0.0229286	6.8962e-06	0.0185582	0.043087	0.666676	20.3279
	Deltaproteobacteria id.3087	rs1035691	G	A	0.055176	0.0121602	9.65162e-06	-0.0185509	0.0242712	0.444678	20.5882
	Deltaproteobacteria id.3087	rs11599763	C	T	0.0544219	0.0117397	3.94121e-06	0.0199168	0.0241476	0.409489	21.4899
	Deltaproteobacteria id.3087	rs17084793	G	A	-0.0710762	0.015953	5.6863e-06	0.0434673	0.0334756	0.194123	19.8501
	Deltaproteobacteria id.3087	rs17791387	A	G	-0.0735881	0.0154246	1.60221e-06	0.0169795	0.0401757	0.672565	22.7608
	Deltaproteobacteria id.3087	rs2692012	G	A	-0.110335	0.0253336	3.14188e-06	-0.0199075	0.0522354	0.703121	18.9685
	Deltaproteobacteria id.3087	rs2838334	G	A	0.0561722	0.0124124	5.44553e-06	0.00789325	0.0249167	0.751407	20.4801
	Deltaproteobacteria id.3087	rs3935584	C	T	-0.0523484	0.011566	7.50119e-06	0.0140312	0.023771	0.555013	20.4852
	Deltaproteobacteria id.3087	rs4506934	C	T	-0.0936514	0.02012	3.58889e-06	-0.0660092	0.0367095	0.0721523	21.6657
	Deltaproteobacteria id.3087	rs55744759	A	G	-0.0779693	0.0170738	7.31375e-06	0.0201876	0.0371794	0.587146	20.8539
	Deltaproteobacteria id.3087	rs6058181	C	T	0.0825716	0.0165958	3.39555e-07	0.00489221	0.0318311	0.877852	24.7551
	Deltaproteobacteria id.3087	rs62020470	A	G	-0.0585411	0.0129358	4.85087e-06	-0.0191564	0.0308117	0.534121	20.4802
	Deltaproteobacteria id.3087	rs9928243	C	A	-0.0538457	0.0117718	5.02077e-06	0.0115217	0.0237312	0.627315	20.9226
	Erysipelotrichia id.2147	rs1074800	G	A	-0.0492438	0.010887	6.14582e-06	0.000257651	0.0239743	0.991425	20.4591
	Erysipelotrichia id.2147	rs10781552	C	T	-0.0552212	0.0116074	2.33115e-06	-0.0174989	0.0263158	0.506077	22.633
	Erysipelotrichia id.2147	rs17530232	A	G	0.10305	0.0224648	2.79126e-06	0.0504096	0.0520812	0.333092	21.0422
	Erysipelotrichia id.2147	rs1884466	C	T	-0.0475363	0.0106939	9.52708e-06	0.0378762	0.0237539	0.110819	19.7596
	Erysipelotrichia id.2147	rs2300774	A	G	-0.0524152	0.0106784	8.95468e-07	-0.00376332	0.0237288	0.873986	24.0936
	Erysipelotrichia id.2147	rs290833	T	G	-0.0497374	0.0111376	8.02897e-06	-0.0366344	0.0237494	0.122942	19.9427
	Erysipelotrichia id.2147	rs35161940	T	C	-0.0806041	0.0167641	1.8451e-06	-0.0498752	0.0382166	0.19187	23.1182
	Erysipelotrichia id.2147	rs4078432	T	C	0.0608929	0.0133764	4.23107e-06	0.0100011	0.0314608	0.750568	20.7231
	Erysipelotrichia id.2147	rs56970041	T	G	0.0724145	0.0164471	5.40344e-06	-0.0308212	0.0490932	0.530128	19.3853
	Erysipelotrichia id.2147	rs62504403	C	T	0.0681159	0.0127883	1.12264e-07	0.0107079	0.0297034	0.718479	28.3708
	Erysipelotrichia id.2147	rs7234058	T	C	-0.0945759	0.0194091	9.12347e-07	-0.0400394	0.0412396	0.3316	23.7438
	Erysipelotrichia id.2147	rs7826267	G	T	0.0839071	0.0199131	9.28453e-06	0.025344	0.0486754	0.602594	17.755
	Erysipelotrichia id.2147	rs8003149	C	T	0.0538798	0.0116888	4.08479e-06	-0.00892648	0.0250636	0.721725	21.2477
	Gammaproteobacteria id.3303	rs11181912	G	A	-0.0579153	0.0118796	9.94764e-07	-0.00530017	0.0251819	0.833297	23.7675
	Gammaproteobacteria id.3303	rs12404135	A	G	-0.0788843	0.0172415	8.89488e-06	-0.075212	0.0444915	0.0909369	20.933
	Gammaproteobacteria id.3303	rs6706173	A	C	0.074251	0.0146392	1.99494e-07	-0.0487445	0.0342193	0.154309	25.7259
	Gammaproteobacteria id.3303	rs75101789	C	T	0.0729012	0.0163003	8.7878e-06	0.0302015	0.0417874	0.469838	20.0022
	Gammaproteobacteria id.3303	rs79795896	A	G	-0.15921	0.0351373	7.9241e-06	-0.0726102	0.0556412	0.191902	20.5307
	Gammaproteobacteria id.3303	rs9494710	C	T	-0.0549673	0.0120924	4.54611e-06	0.0108819	0.0252062	0.665949	20.6625
	Lentisphaeria id.2250	rs1002941	A	G	-0.105025	0.0233484	8.14836e-06	0.0202283	0.0274194	0.460673	20.2335
	Lentisphaeria id.2250	rs11770843	C	T	0.109431	0.0234879	1.9073e-06	0.00101041	0.0253275	0.968178	21.7066
	Lentisphaeria id.2250	rs17114848	G	A	0.152377	0.0324332	4.05864e-06	0.0673706	0.0396381	0.089199	22.0729
	Lentisphaeria id.2250	rs2031282	A	G	0.122368	0.0270329	4.38258e-06	0.0036224	0.0312246	0.907643	20.4904
	Lentisphaeria id.2250	rs2825714	A	G	-0.13741	0.0289246	1.72211e-06	0.000254381	0.0313962	0.993535	22.5685
	Lentisphaeria id.2250	rs62570196	C	T	-0.21635	0.0439866	1.07924e-06	0.0729282	0.0577861	0.206935	24.1921
	Lentisphaeria id.2250	rs72640280	A	G	0.220207	0.0486196	5.18036e-06	-0.0424992	0.0516345	0.410464	20.5135
	Lentisphaeria id.2250	rs77599476	A	G	0.230292	0.0480168	1.86132e-06	0.0104061	0.0524892	0.842848	23.0023
	Melainabacteria id.1589	rs10148250	A	G	-0.0861928	0.0193381	8.67142e-06	0.0317229	0.0246765	0.1986	19.8662
	Melainabacteria id.1589	rs10738747	A	G	-0.0814624	0.0184409	9.95795e-06	-0.0197896	0.0239154	0.407961	19.5142
	Melainabacteria id.1589	rs11150282	T	C	0.0989487	0.0196972	6.02893e-07	0.0228271	0.0246949	0.355297	25.2355
	Melainabacteria id.1589	rs113884518	T	C	-0.205352	0.0454982	8.05675e-06	-0.216063	0.0812386	0.00782312	20.3709
	Melainabacteria id.1589	rs28678345	T	C	0.214848	0.0470878	6.69083e-06	-0.0274799	0.0549392	0.616943	20.8183
	Melainabacteria id.1589	rs367480	A	G	0.083758	0.0185796	8.19917e-06	-0.0389913	0.0247954	0.115831	20.3226
	Melainabacteria id.1589	rs4129395	G	A	0.0896187	0.0185106	1.48057e-06	0.0222199	0.0236166	0.346778	23.4399
	Melainabacteria id.1589	rs789069	A	C	-0.103539	0.0234287	6.84636e-06	-0.0267622	0.0337633	0.427986	19.5304
	Melainabacteria id.1589	rs79790072	T	C	0.226722	0.0487841	3.29011e-06	0.111056	0.0681675	0.103277	21.5989
	Melainabacteria id.1589	rs9864379	T	C	-0.159735	0.0292553	5.36056e-08	-0.0576638	0.0335001	0.0851962	29.812
	Methanobacteria id.119	rs10202904	G	T	0.121754	0.0235357	3.01432e-07	-0.0246669	0.0241314	0.306691	26.7616
	Methanobacteria id.119	rs10424197	A	G	0.111274	0.0247517	9.27897e-06	-0.00802134	0.0271785	0.76789	20.2105
	Methanobacteria id.119	rs4257531	G	A	0.164498	0.0364959	7.44338e-06	-0.0591726	0.0383973	0.123301	20.3158
	Methanobacteria id.119	rs6508769	C	T	-0.153519	0.0344519	8.22527e-06	0.0331808	0.033407	0.320598	19.8563
	Methanobacteria id.119	rs6776814	T	C	-0.199566	0.0411825	1.63061e-06	-0.0459921	0.0826111	0.577711	23.4827
	Methanobacteria id.119	rs73068003	G	T	-0.15814	0.0351803	8.44578e-06	0.0431217	0.0400792	0.281966	20.2062
	Methanobacteria id.119	rs73457410	A	G	0.21534	0.0436695	1.40854e-06	-0.00890628	0.047842	0.852319	24.316
	Methanobacteria id.119	rs75208022	C	T	-0.227245	0.048763	5.92107e-06	0.0279778	0.0403417	0.487982	21.7174
	Methanobacteria id.119	rs894996	C	A	0.216999	0.0449076	1.87556e-06	-0.0205951	0.0459141	0.65375	23.3494
	Mollicutes id.3920	rs10108398	G	A	0.0769142	0.0153953	1.09001e-06	0.0309685	0.0264333	0.241369	24.9595
	Mollicutes id.3920	rs11890098	A	G	0.074438	0.0153389	9.56577e-07	-0.0380161	0.0264022	0.1499	23.5505
	Mollicutes id.3920	rs12566890	T	G	-0.101147	0.0230978	3.65098e-06	0.0536116	0.0350809	0.126456	19.1763
	Mollicutes id.3920	rs17214486	C	A	0.06099	0.0135623	6.60861e-06	-0.0564089	0.0252952	0.0257454	20.2232
	Mollicutes id.3920	rs2464826	A	C	0.0944239	0.0211806	8.39499e-06	-0.113463	0.038552	0.0032493	19.8741
	Mollicutes id.3920	rs28537087	G	A	0.0820873	0.0188312	8.07402e-06	0.0468033	0.0275566	0.0894252	19.0019
	Mollicutes id.3920	rs3768491	G	A	0.0681052	0.0149061	4.2335e-06	0.0215175	0.0260204	0.408267	20.8753
	Mollicutes id.3920	rs4885016	C	T	0.0819606	0.0181628	7.26993e-06	0.0297524	0.03471	0.391351	20.3631
	Mollicutes id.3920	rs6043847	T	C	-0.114937	0.0248606	4.55481e-06	0.0221224	0.0504176	0.660818	21.3745
	Mollicutes id.3920	rs72901605	T	C	-0.0841852	0.0178119	3.25792e-06	0.029735	0.0367828	0.418864	22.3383
	Mollicutes id.3920	rs74603314	T	C	0.221639	0.0462918	1.5569e-06	-0.0424916	0.060482	0.482336	22.9237
	Mollicutes id.3920	rs78169027	A	G	-0.108283	0.0237289	5.87611e-06	0.00629153	0.0495088	0.898878	20.8241
	Negativicutes id.2164	rs1135612	G	A	0.0529785	0.0119177	9.26296e-06	-0.033502	0.0290893	0.249447	19.7613
	Negativicutes id.2164	rs13086907	G	A	0.0625312	0.0131735	1.95488e-06	-0.0135056	0.0284631	0.635147	22.5316
	Negativicutes id.2164	rs1643968	T	C	-0.0565284	0.0112298	4.14601e-07	0.0152884	0.0246053	0.534371	25.339
	Negativicutes id.2164	rs1649999	A	G	0.0748989	0.0166458	7.58124e-06	-0.03914	0.0401766	0.329958	20.2461
	Negativicutes id.2164	rs2834062	A	G	0.0489057	0.0108842	8.43918e-06	-0.0246853	0.025914	0.3408	20.1895
	Negativicutes id.2164	rs4463806	C	T	0.0543966	0.0129365	7.80657e-06	-0.021247	0.0299972	0.47876	17.6811
	Negativicutes id.2164	rs4722181	T	G	0.0501306	0.0105798	2.00111e-06	-0.00161728	0.0236802	0.945549	22.4518
	Negativicutes id.2164	rs60274479	T	C	-0.0659623	0.0134137	1.1623e-06	-0.00889853	0.0298395	0.76554	24.1821
	Negativicutes id.2164	rs61249479	A	C	0.0777075	0.0168628	2.95474e-06	0.0396045	0.0326996	0.225834	21.2357
	Negativicutes id.2164	rs71405394	G	A	-0.114178	0.02405	2.16631e-06	0.0109672	0.0462914	0.812721	22.539
	Negativicutes id.2164	rs73232831	G	A	-0.151829	0.0314932	1.87452e-06	-0.0637447	0.0635999	0.31621	23.2421
	Negativicutes id.2164	rs9423647	G	A	0.047817	0.0105282	6.06108e-06	0.0394727	0.0238002	0.0972165	20.628
	Verrucomicrobiae id.4029	rs111862613	T	C	0.090699	0.0196746	3.73844e-06	-0.0400498	0.0316767	0.206112	21.2517
	Verrucomicrobiae id.4029	rs117107102	A	G	0.204683	0.0431572	2.91823e-06	-0.0544077	0.0564227	0.334901	22.4935
	Verrucomicrobiae id.4029	rs11729256	T	C	0.0749798	0.0150177	6.73085e-07	0.0261552	0.0314776	0.406021	24.9277
	Verrucomicrobiae id.4029	rs12908520	G	A	0.0618926	0.0130946	2.17165e-06	0.0295058	0.0238362	0.215768	22.3405
	Verrucomicrobiae id.4029	rs2602429	T	C	-0.0746844	0.0156194	2.58297e-06	0.0417635	0.027051	0.122617	22.8629
	Verrucomicrobiae id.4029	rs4242783	A	G	-0.0689292	0.0147693	2.63615e-06	-0.0383019	0.0263937	0.146731	21.7814
	Verrucomicrobiae id.4029	rs4936098	G	A	-0.0648843	0.0135928	1.1222e-06	-0.0251012	0.0247681	0.310847	22.7856
	Verrucomicrobiae id.4029	rs61779207	G	A	-0.0758309	0.0167762	6.7228e-06	0.0452228	0.0286873	0.114932	20.4317
	Verrucomicrobiae id.4029	rs74542928	T	C	0.112164	0.0236422	1.63222e-06	-0.10054	0.0544327	0.0647411	22.5077
	Verrucomicrobiae id.4029	rs9349825	A	G	-0.0704036	0.0147128	2.53688e-06	0.0543914	0.0302734	0.0723869	22.8981
	Verrucomicrobiae id.4029	rs941682	G	A	-0.0631436	0.0143767	9.60993e-06	-0.000609986	0.026385	0.981556	19.2904
	Acidaminococcaceae id.2166	rs262812	T	C	-0.065675	0.0142257	3.24908e-06	0.0167784	0.0257121	0.514047	21.3134
	Acidaminococcaceae id.2166	rs2933324	G	A	0.0662557	0.0140257	2.23676e-06	-0.000485179	0.0282437	0.986294	22.315
	Acidaminococcaceae id.2166	rs45497800	T	C	-0.117863	0.0257351	5.86422e-06	-0.0307704	0.0337712	0.36222	20.9751
	Acidaminococcaceae id.2166	rs6589457	G	A	-0.165911	0.0349516	2.3151e-06	-0.119762	0.0549728	0.0293643	22.5329
	Acidaminococcaceae id.2166	rs6923842	T	C	-0.0796106	0.0169192	2.21304e-06	0.00785401	0.0371009	0.832347	22.1402
	Acidaminococcaceae id.2166	rs74540770	G	A	-0.108969	0.0243533	7.0881e-06	0.115685	0.0425661	0.00657219	20.0212
	Acidaminococcaceae id.2166	rs78702810	T	C	-0.143755	0.0323244	9.16474e-06	-0.000288431	0.0386247	0.994042	19.7781
	Actinomycetaceae id.421	rs2889192	T	G	-0.0887537	0.0195009	3.64418e-06	-0.0240323	0.033221	0.469429	20.714
	Actinomycetaceae id.421	rs34583783	G	T	0.123756	0.026427	5.47974e-06	0.0713075	0.0492197	0.147405	21.9299
	Actinomycetaceae id.421	rs35011108	A	G	0.241826	0.0503796	1.82671e-06	0.0477641	0.0475677	0.315317	23.0407
	Actinomycetaceae id.421	rs4073240	G	A	0.0747546	0.0164684	6.05327e-06	0.0262594	0.0243738	0.281318	20.605
	Alcaligenaceae id.2875	rs112135816	T	G	-0.0775052	0.0171554	5.27667e-06	-0.0637976	0.0489151	0.192148	20.4108
	Alcaligenaceae id.2875	rs1153990	A	G	-0.058727	0.0128306	5.96788e-06	0.0230891	0.0254563	0.364402	20.9499
	Alcaligenaceae id.2875	rs147968	C	T	0.0489475	0.0110321	9.12704e-06	-0.0548413	0.0236459	0.0203807	19.6854
	Alcaligenaceae id.2875	rs28480294	C	T	0.0516967	0.0115503	6.60602e-06	0.0663256	0.0248603	0.00763203	20.0327
	Alcaligenaceae id.2875	rs4033856	T	C	-0.081834	0.0168931	1.02903e-06	-0.0287774	0.042086	0.494117	23.4665
	Alcaligenaceae id.2875	rs62191117	A	G	0.0684302	0.0133636	2.75943e-07	0.0120265	0.029211	0.68055	26.221
	Alcaligenaceae id.2875	rs62395635	T	C	0.110583	0.0238514	3.34696e-06	-0.0382957	0.0491568	0.43595	21.4956
	Alcaligenaceae id.2875	rs6969323	A	C	-0.0593564	0.0129137	3.8858e-06	-0.00876395	0.0283786	0.757455	21.1268
	Alcaligenaceae id.2875	rs74776516	T	G	-0.0944052	0.0213287	6.85046e-06	-0.00495303	0.0466716	0.915483	19.5913
	Alcaligenaceae id.2875	rs7638039	T	C	0.0603335	0.0127779	2.70477e-06	-0.0165969	0.0274403	0.545288	22.2945
	Alcaligenaceae id.2875	rs9537886	A	C	-0.0570888	0.0110683	2.35109e-07	-0.0291807	0.0238211	0.220578	26.6036
	Bacteroidaceae id.917	rs11585893	A	G	-0.0740746	0.0147633	1.79511e-06	-0.00183957	0.0276658	0.946986	25.1751
	Bacteroidaceae id.917	rs13207588	A	G	-0.059205	0.0131195	7.48497e-06	-0.0110224	0.0300799	0.714039	20.3649
	Bacteroidaceae id.917	rs1340391	T	C	-0.0592004	0.0132244	6.73008e-06	-0.0418742	0.0343924	0.223398	20.04
	Bacteroidaceae id.917	rs17619981	T	G	0.0880978	0.0187002	2.68683e-06	-0.0183249	0.0343828	0.594055	22.1941
	Bacteroidaceae id.917	rs2023437	T	C	-0.0782325	0.0167634	5.01822e-06	-0.00816897	0.0359725	0.820354	21.7796
	Bacteroidaceae id.917	rs66710942	T	C	-0.0488038	0.0107412	5.8626e-06	0.0280178	0.0237334	0.237792	20.6444
	Bacteroidaceae id.917	rs6795673	C	T	0.0538565	0.0105251	3.37909e-07	-0.0487703	0.0237731	0.0402189	26.1833
	Bacteroidaceae id.917	rs9507307	C	T	0.0604456	0.0129128	2.12711e-06	-0.0150468	0.0275091	0.584397	21.9123
	Bacteroidales S24 7group id.11173	rs10872669	G	A	0.123071	0.0275665	9.49008e-06	-0.0209029	0.040937	0.609623	19.9319
	Bacteroidales S24 7group id.11173	rs12748533	G	T	-0.0821108	0.0172701	2.59018e-06	-0.0296712	0.0262741	0.258774	22.6053
	Bacteroidales S24 7group id.11173	rs17043785	T	C	-0.176187	0.0347133	5.11835e-07	-0.0485927	0.041375	0.240217	25.7606
	Bacteroidales S24 7group id.11173	rs1850003	A	G	0.084048	0.0177806	2.4053e-06	0.00895011	0.027883	0.748219	22.3441
	Bacteroidales S24 7group id.11173	rs61508842	T	C	0.122574	0.0272389	7.82781e-06	-0.0538203	0.0424911	0.205289	20.2497
	Bacteroidales S24 7group id.11173	rs738193	T	C	0.0847328	0.0165856	3.82164e-07	-0.00196583	0.0247843	0.93678	26.1
	Bacteroidales S24 7group id.11173	rs78609301	A	G	-0.0867065	0.0195709	7.093e-06	-0.0418571	0.0258651	0.105601	19.6283
	Bacteroidales S24 7group id.11173	rs941000	T	C	-0.0850266	0.0163382	3.15559e-07	-0.0336267	0.0245914	0.171494	27.0833
	Bifidobacteriaceae id.433	rs10831953	G	A	0.0537537	0.0123746	9.94741e-06	0.0235651	0.0257858	0.360779	18.8692
	Bifidobacteriaceae id.433	rs12446429	T	C	0.0810099	0.019073	8.52884e-06	-0.0250655	0.0307394	0.414832	18.0401
	Bifidobacteriaceae id.433	rs13020688	G	A	0.0584045	0.0122081	1.57373e-06	-0.0233641	0.0257654	0.364512	22.8874
	Bifidobacteriaceae id.433	rs182549	T	C	-0.11707	0.0126703	5.94155e-20	0.0383087	0.0243617	0.115836	85.3724
	Bifidobacteriaceae id.433	rs4957061	T	C	0.0569873	0.0116907	1.1517e-06	-0.00741283	0.024096	0.758358	23.7616
	Bifidobacteriaceae id.433	rs540489	T	G	-0.0632518	0.013817	5.36809e-06	-0.0364329	0.0309712	0.239456	20.9565
	Bifidobacteriaceae id.433	rs55888705	A	G	0.053673	0.0120586	8.66204e-06	0.0168282	0.0261668	0.52015	19.8115
	Bifidobacteriaceae id.433	rs6899771	A	G	-0.0914312	0.0202604	7.27998e-06	0.00525591	0.0394664	0.894056	20.3654
	Bifidobacteriaceae id.433	rs7174549	T	C	-0.0551726	0.0124655	6.86784e-06	-0.00611009	0.0247226	0.804796	19.5897
	Bifidobacteriaceae id.433	rs7322849	T	C	0.110676	0.0200996	1.74032e-08	0.00862026	0.0413554	0.834883	30.3202
	Bifidobacteriaceae id.433	rs857444	C	T	0.0553965	0.0120669	3.8249e-06	-0.0137239	0.0245182	0.575653	21.0753
	Clostridiaceae1 id.1869	rs10875374	T	C	0.0536759	0.0119436	8.09823e-06	0.0114655	0.0236417	0.627698	20.1971
	Clostridiaceae1 id.1869	rs12186080	G	A	0.0748236	0.016246	5.33962e-06	-0.0417975	0.0317742	0.188358	21.2121
	Clostridiaceae1 id.1869	rs12341505	G	A	0.0814503	0.0179338	4.54485e-06	-0.0462756	0.0403459	0.251393	20.6272
	Clostridiaceae1 id.1869	rs2795528	G	A	-0.180969	0.0390911	3.80627e-06	-0.054694	0.0516742	0.289855	21.4315
	Clostridiaceae1 id.1869	rs2817172	C	T	0.0563367	0.012392	5.27024e-06	-0.022554	0.0241264	0.349878	20.6681
	Clostridiaceae1 id.1869	rs4723021	T	C	-0.106376	0.0241944	7.42147e-06	0.064365	0.0478654	0.178719	19.3311
	Clostridiaceae1 id.1869	rs550843	T	C	-0.0734787	0.0168383	7.0912e-06	0.0366498	0.0266478	0.169026	19.0426
	Clostridiaceae1 id.1869	rs56188186	A	G	0.0967773	0.0217471	8.24442e-06	0.021926	0.0554938	0.692765	19.8036
	Clostridiaceae1 id.1869	rs62397761	A	G	0.0615805	0.0136198	9.07716e-06	0.0227959	0.0252712	0.367031	20.443
	Clostridiaceae1 id.1869	rs881532	G	A	0.0533035	0.0119011	7.8966e-06	0.0164411	0.0235884	0.485804	20.0603
	Clostridiales vadin BB60 group id.11286	rs10517600	G	T	-0.0626993	0.0139364	6.82763e-06	0.00741511	0.0243306	0.760545	20.2406
	Clostridiales vadin BB60 group id.11286	rs10904722	C	T	-0.0672314	0.0147123	5.04836e-06	0.0223316	0.0277955	0.42173	20.8825
	Clostridiales vadin BB60 group id.11286	rs118104867	C	T	0.214464	0.0455098	3.43598e-06	-0.0661397	0.0470729	0.160007	22.2075
	Clostridiales vadin BB60 group id.11286	rs13409132	A	G	-0.165419	0.0352154	4.3723e-06	0.0256329	0.062228	0.680398	22.0651
	Clostridiales vadin BB60 group id.11286	rs17121075	G	A	0.0769254	0.0172234	7.91425e-06	0.0194007	0.02894	0.502617	19.9481
	Clostridiales vadin BB60 group id.11286	rs2191834	T	G	-0.0746375	0.0159136	2.50196e-06	-0.00836426	0.0276164	0.761986	21.9977
	Clostridiales vadin BB60 group id.11286	rs28691777	C	T	0.137134	0.0266996	6.95697e-07	0.00671919	0.0579496	0.907693	26.3804
	Clostridiales vadin BB60 group id.11286	rs34088226	A	G	-0.117807	0.026924	7.66214e-06	0.00914544	0.0506217	0.856633	19.1453
	Clostridiales vadin BB60 group id.11286	rs55682560	C	T	-0.131519	0.0261319	4.97038e-07	-0.0146401	0.043543	0.736704	25.33
	Clostridiales vadin BB60 group id.11286	rs6588624	A	G	0.0662317	0.0138147	1.79287e-06	-0.019335	0.023581	0.41225	22.9852
	Clostridiales vadin BB60 group id.11286	rs66714985	A	C	0.116908	0.0252447	4.85333e-06	-0.00736771	0.0387851	0.849338	21.4461
	Clostridiales vadin BB60 group id.11286	rs7226487	A	G	-0.0643682	0.0138701	3.58286e-06	-0.0401576	0.0236206	0.0891107	21.5369
	Clostridiales vadin BB60 group id.11286	rs7538034	T	G	-0.078598	0.0165982	2.36706e-06	-0.00528584	0.0321175	0.869276	22.4234
	Clostridiales vadin BB60 group id.11286	rs7725895	A	G	-0.116224	0.0240367	3.94357e-06	0.0176505	0.0366338	0.629941	23.3799
	Clostridiales vadin BB60 group id.11286	rs989682	A	G	0.070194	0.0155364	6.84715e-06	0.0370291	0.0280162	0.186266	20.4126
	Coriobacteriaceae id.811	rs11073596	G	T	-0.0510212	0.0114339	8.14442e-06	0.0312386	0.0244651	0.20165	19.9119
	Coriobacteriaceae id.811	rs11250875	T	C	0.06075	0.0130939	4.82848e-06	0.00221334	0.0286817	0.938489	21.5256
	Coriobacteriaceae id.811	rs11656361	A	C	0.0773006	0.017553	8.0201e-06	-0.0232968	0.0307246	0.448304	19.3938
	Coriobacteriaceae id.811	rs12974142	G	A	0.0789796	0.0177205	8.51236e-06	-0.0141834	0.0458923	0.757277	19.8645
	Coriobacteriaceae id.811	rs13307134	T	C	-0.0565686	0.0126265	7.79938e-06	-0.0168732	0.0316346	0.593771	20.0717
	Coriobacteriaceae id.811	rs1397793	A	G	0.0498855	0.0112446	9.77372e-06	0.0150756	0.0259042	0.560583	19.6816
	Coriobacteriaceae id.811	rs1816223	G	A	0.0586265	0.0129006	4.84117e-06	-0.0349094	0.0296613	0.239221	20.6523
	Coriobacteriaceae id.811	rs240104	T	C	-0.0603429	0.0126849	1.51604e-06	-0.00765543	0.026387	0.771724	22.6297
	Coriobacteriaceae id.811	rs2442778	A	G	0.116408	0.0258545	9.02693e-06	0.0887999	0.0533815	0.0962122	20.2718
	Coriobacteriaceae id.811	rs3025411	A	G	0.0926543	0.0209468	8.26913e-06	-0.0686075	0.0385123	0.0748393	19.5657
	Coriobacteriaceae id.811	rs34739816	G	T	0.0965017	0.0207666	3.88356e-06	0.0126896	0.0503207	0.800907	21.5943
	Coriobacteriaceae id.811	rs67561917	A	G	-0.0714367	0.0154113	5.39126e-06	0.0124086	0.0307185	0.686253	21.4864
	Coriobacteriaceae id.811	rs719099	A	G	0.0778402	0.0155815	5.43313e-07	0.0186632	0.0395416	0.636935	24.9568
	Coriobacteriaceae id.811	rs8010111	A	G	0.103377	0.0229286	6.8962e-06	0.0185582	0.043087	0.666676	20.3279
	Defluviitaleaceae id.1924	rs112893842	T	C	0.110761	0.0232545	2.7503e-06	0.0101962	0.040893	0.803099	22.6861
	Defluviitaleaceae id.1924	rs1582238	C	T	-0.0801923	0.0167061	1.692e-06	0.0306081	0.0247312	0.215854	23.0417
	Defluviitaleaceae id.1924	rs17051335	C	T	-0.134314	0.0292201	4.58121e-06	-0.0639317	0.0389613	0.100818	21.129
	Defluviitaleaceae id.1924	rs1908593	T	C	0.070223	0.0156601	7.85905e-06	-0.00820278	0.0240037	0.732555	20.108
	Defluviitaleaceae id.1924	rs4344384	T	G	-0.0708803	0.0156121	5.86017e-06	-0.0349206	0.0236905	0.140471	20.6124
	Defluviitaleaceae id.1924	rs4677103	A	G	0.0977203	0.0197033	9.42193e-07	0.0319099	0.0311916	0.306294	24.5975
	Defluviitaleaceae id.1924	rs540220	C	T	0.123954	0.0289814	9.48135e-06	-0.0506867	0.0416814	0.223966	18.2929
	Defluviitaleaceae id.1924	rs55658617	T	C	0.177314	0.0361844	1.40608e-06	0.0320262	0.0631268	0.611923	24.0128
	Defluviitaleaceae id.1924	rs72731813	C	T	-0.149751	0.0293415	2.75778e-07	-0.108496	0.0548477	0.0479148	26.048
	Defluviitaleaceae id.1924	rs9608282	T	G	0.139014	0.0299429	4.60829e-06	-0.056546	0.0659056	0.390901	21.5541
	Defluviitaleaceae id.1924	rs9725395	A	G	-0.138357	0.0295185	3.41374e-06	-0.000979522	0.0373333	0.979068	21.9692
	Desulfovibrionaceae id.3169	rs11599763	C	T	0.0555931	0.0117493	2.49701e-06	0.0199168	0.0241476	0.409489	22.3881
	Desulfovibrionaceae id.3169	rs17791387	A	G	-0.0729251	0.0154381	2.09677e-06	0.0169795	0.0401757	0.672565	22.3134
	Desulfovibrionaceae id.3169	rs2692012	G	A	-0.114231	0.0253568	1.5639e-06	-0.0199075	0.0522354	0.703121	20.2945
	Desulfovibrionaceae id.3169	rs2838334	G	A	0.0571419	0.012423	3.82375e-06	0.00789325	0.0249167	0.751407	21.1571
	Desulfovibrionaceae id.3169	rs3935584	C	T	-0.0525838	0.0115757	6.78141e-06	0.0140312	0.023771	0.555013	20.6352
	Desulfovibrionaceae id.3169	rs4506934	C	T	-0.0943381	0.020138	3.16046e-06	-0.0660092	0.0367095	0.0721523	21.9453
	Desulfovibrionaceae id.3169	rs6058181	C	T	0.0834742	0.0166111	2.69911e-07	0.00489221	0.0318311	0.877852	25.2527
	Desulfovibrionaceae id.3169	rs72647048	T	C	-0.0770089	0.017089	9.60882e-06	0.0203209	0.0371683	0.584567	20.3071
	Desulfovibrionaceae id.3169	rs9928243	C	A	-0.0541732	0.0117819	4.48477e-06	0.0115217	0.0237312	0.627315	21.1416
	Enterobacteriaceae id.3469	rs11026530	T	C	0.0822408	0.0186379	9.42692e-06	0.0105596	0.0329704	0.748761	19.4707
	Enterobacteriaceae id.3469	rs2374342	C	A	0.0582927	0.0126195	4.51617e-06	-0.000471285	0.0239856	0.984324	21.3375
	Enterobacteriaceae id.3469	rs35673018	G	A	0.0899642	0.0202934	7.63115e-06	-0.0151657	0.0411129	0.712218	19.653
	Enterobacteriaceae id.3469	rs504442	T	G	0.084159	0.0189479	5.17095e-06	-0.027297	0.0387431	0.481082	19.7278
	Enterobacteriaceae id.3469	rs62210023	A	G	0.0606754	0.0130125	3.13163e-06	0.0480356	0.0248229	0.0529737	21.7422
	Enterobacteriaceae id.3469	rs78143293	A	G	-0.0848521	0.0170415	1.19564e-06	0.0369326	0.0362218	0.307907	24.7919
	Enterobacteriaceae id.3469	rs79757635	C	A	0.0758597	0.0171286	9.31859e-06	-0.0594683	0.0349023	0.0884097	19.6146
	Erysipelotrichaceae id.2149	rs1074800	G	A	-0.0492438	0.010887	6.14582e-06	0.000257651	0.0239743	0.991425	20.4591
	Erysipelotrichaceae id.2149	rs10781552	C	T	-0.0552212	0.0116074	2.33115e-06	-0.0174989	0.0263158	0.506077	22.633
	Erysipelotrichaceae id.2149	rs17530232	A	G	0.10305	0.0224648	2.79126e-06	0.0504096	0.0520812	0.333092	21.0422
	Erysipelotrichaceae id.2149	rs1884466	C	T	-0.0475363	0.0106939	9.52708e-06	0.0378762	0.0237539	0.110819	19.7596
	Erysipelotrichaceae id.2149	rs2300774	A	G	-0.0524152	0.0106784	8.95468e-07	-0.00376332	0.0237288	0.873986	24.0936
	Erysipelotrichaceae id.2149	rs290833	T	G	-0.0497374	0.0111376	8.02897e-06	-0.0366344	0.0237494	0.122942	19.9427
	Erysipelotrichaceae id.2149	rs35161940	T	C	-0.0806041	0.0167641	1.8451e-06	-0.0498752	0.0382166	0.19187	23.1182
	Erysipelotrichaceae id.2149	rs4078432	T	C	0.0608929	0.0133764	4.23107e-06	0.0100011	0.0314608	0.750568	20.7231
	Erysipelotrichaceae id.2149	rs56970041	T	G	0.0724145	0.0164471	5.40344e-06	-0.0308212	0.0490932	0.530128	19.3853
	Erysipelotrichaceae id.2149	rs62504403	C	T	0.0681159	0.0127883	1.12264e-07	0.0107079	0.0297034	0.718479	28.3708
	Erysipelotrichaceae id.2149	rs7234058	T	C	-0.0945759	0.0194091	9.12347e-07	-0.0400394	0.0412396	0.3316	23.7438
	Erysipelotrichaceae id.2149	rs7826267	G	T	0.0839071	0.0199131	9.28453e-06	0.025344	0.0486754	0.602594	17.755
	Erysipelotrichaceae id.2149	rs8003149	C	T	0.0538798	0.0116888	4.08479e-06	-0.00892648	0.0250636	0.721725	21.2477
	Family XI id.1936	rs10759623	C	T	-0.162115	0.032151	5.78309e-07	-0.00525487	0.0284123	0.853268	25.4248
	Family XI id.1936	rs11547158	A	G	-0.177599	0.0372795	2.70222e-06	-0.0340141	0.0347893	0.328214	22.6956
	Family XI id.1936	rs17379710	T	C	-0.116383	0.0252125	3.97109e-06	-0.00342991	0.0239869	0.886297	21.3082
	Family XI id.1936	rs2155352	A	G	-0.150538	0.0302319	6.63437e-07	-0.0229487	0.0279378	0.411405	24.7948
	Family XI id.1936	rs2156611	T	C	-0.112486	0.0251099	9.42671e-06	-0.0066667	0.0235892	0.777471	20.0681
	Family XI id.1936	rs3733511	A	G	0.128253	0.0274718	3.38556e-06	-0.00334647	0.0258697	0.897074	21.7952
	Family XI id.1936	rs488164	G	T	-0.117998	0.025516	4.79789e-06	-0.0167903	0.0247503	0.497526	21.3857
	Family XI id.1936	rs697771	A	G	-0.117677	0.0251491	3.19374e-06	0.0155154	0.0237888	0.514264	21.8947
	Family XIII id.1957	rs10404377	A	C	0.0503183	0.011165	6.99021e-06	0.00577331	0.024207	0.811495	20.3111
	Family XIII id.1957	rs118170811	A	G	0.151619	0.0317112	1.80356e-06	-0.105544	0.068066	0.120995	22.8603
	Family XIII id.1957	rs482905	G	T	0.0596528	0.012717	3.72349e-06	-0.0232836	0.0273497	0.394587	22.0035
	Family XIII id.1957	rs6501525	A	G	0.0561559	0.0115587	1.23726e-06	0.0126934	0.0250049	0.611709	23.6033
	Family XIII id.1957	rs66753613	G	A	0.0651136	0.0144251	8.08295e-06	-0.00889572	0.0307324	0.772232	20.3754
	Family XIII id.1957	rs6797051	C	T	-0.0805985	0.0171364	4.89283e-06	0.0128618	0.0401685	0.748821	22.1215
	Family XIII id.1957	rs7514702	T	C	-0.0663236	0.0141626	3.91643e-06	-0.0506971	0.033247	0.127294	21.9306
	Lachnospiraceae id.1987	rs10402491	C	T	0.0661701	0.014851	7.58351e-06	-0.00526268	0.0315406	0.867485	19.8524
	Lachnospiraceae id.1987	rs11139361	C	T	-0.0494463	0.0110503	4.26265e-06	0.00694167	0.0252755	0.783592	20.0226
	Lachnospiraceae id.1987	rs112040820	A	G	0.0549584	0.0117086	2.41835e-06	-0.0168554	0.0271174	0.534222	22.0322
	Lachnospiraceae id.1987	rs11841382	G	T	-0.0718128	0.017462	9.57767e-06	-0.0346719	0.0431254	0.42141	16.9128
	Lachnospiraceae id.1987	rs11979110	T	C	-0.0500924	0.0105069	1.81844e-06	-0.0686023	0.0236277	0.00369054	22.7297
	Lachnospiraceae id.1987	rs1205443	A	G	0.0501415	0.0112157	7.28836e-06	0.000548841	0.0248669	0.982391	19.9867
	Lachnospiraceae id.1987	rs12760724	A	C	-0.0484566	0.0107934	7.26742e-06	0.0192003	0.0251501	0.445208	20.1553
	Lachnospiraceae id.1987	rs13005175	G	A	-0.0993483	0.0218395	8.37067e-06	0.0422997	0.0575526	0.462354	20.6936
	Lachnospiraceae id.1987	rs2159863	A	G	-0.0585831	0.0128742	3.69556e-06	0.0703209	0.0307516	0.0222111	20.7064
	Lachnospiraceae id.1987	rs2910921	C	T	-0.160302	0.035832	8.41977e-06	0.103714	0.0701323	0.139185	20.0141
	Lachnospiraceae id.1987	rs3127230	C	T	-0.0503537	0.0112201	6.20326e-06	-0.0166332	0.0256139	0.516091	20.1405
	Lachnospiraceae id.1987	rs35524804	T	C	-0.0607481	0.0125216	2.44997e-06	-0.0915871	0.0292244	0.00172484	23.5367
	Lachnospiraceae id.1987	rs7359994	C	T	0.0503142	0.0112482	5.35895e-06	0.00451246	0.0239923	0.850814	20.0085
	Lachnospiraceae id.1987	rs79086868	T	C	0.0776723	0.0164472	3.01426e-06	0.0325821	0.0393863	0.408099	22.3022
	Lachnospiraceae id.1987	rs959845	T	C	0.0493666	0.0107801	5.16952e-06	0.00266485	0.024224	0.912403	20.9711
	Lachnospiraceae id.1987	rs9929145	G	A	-0.125721	0.0245233	2.83596e-07	0.019444	0.0542108	0.719838	26.282
	Lactobacillaceae id.1836	rs1530559	G	A	0.0772453	0.0176921	9.6525e-06	-0.0385497	0.0237855	0.105078	19.0627
	Lactobacillaceae id.1836	rs16861661	G	A	-0.193287	0.0379293	2.70128e-07	-0.0121811	0.0480419	0.799843	25.969
	Lactobacillaceae id.1836	rs62314653	C	A	0.177082	0.0392269	6.59189e-06	0.0965152	0.0504727	0.055847	20.3789
	Lactobacillaceae id.1836	rs74599091	A	G	0.191613	0.0425039	7.6952e-06	0.0329839	0.0870279	0.704685	20.3232
	Lactobacillaceae id.1836	rs768253	T	G	-0.0792344	0.0170604	3.60761e-06	-0.0296365	0.0238197	0.213425	21.5699
	Lactobacillaceae id.1836	rs77478751	A	G	-0.219178	0.0473566	5.9595e-06	0.0154667	0.037278	0.678213	21.4207
	Lactobacillaceae id.1836	rs921925	A	C	0.0999419	0.0201687	5.77192e-07	0.0248996	0.0287509	0.386466	24.555
	Lactobacillaceae id.1836	rs9345899	A	G	-0.124042	0.0278946	9.44583e-06	0.00353196	0.038542	0.926985	19.7741
	Methanobacteriaceae id.121	rs10202904	G	T	0.121754	0.0235357	3.01432e-07	-0.0246669	0.0241314	0.306691	26.7616
	Methanobacteriaceae id.121	rs10424197	A	G	0.111274	0.0247517	9.27897e-06	-0.00802134	0.0271785	0.76789	20.2105
	Methanobacteriaceae id.121	rs4257531	G	A	0.164498	0.0364959	7.44338e-06	-0.0591726	0.0383973	0.123301	20.3158
	Methanobacteriaceae id.121	rs6508769	C	T	-0.153519	0.0344519	8.22527e-06	0.0331808	0.033407	0.320598	19.8563
	Methanobacteriaceae id.121	rs6776814	T	C	-0.199566	0.0411825	1.63061e-06	-0.0459921	0.0826111	0.577711	23.4827
	Methanobacteriaceae id.121	rs73068003	G	T	-0.15814	0.0351803	8.44578e-06	0.0431217	0.0400792	0.281966	20.2062
	Methanobacteriaceae id.121	rs73457410	A	G	0.21534	0.0436695	1.40854e-06	-0.00890628	0.047842	0.852319	24.316
	Methanobacteriaceae id.121	rs75208022	C	T	-0.227245	0.048763	5.92107e-06	0.0279778	0.0403417	0.487982	21.7174
	Methanobacteriaceae id.121	rs894996	C	A	0.216999	0.0449076	1.87556e-06	-0.0205951	0.0459141	0.65375	23.3494
	Oxalobacteraceae id.2966	rs111966731	T	C	0.204031	0.0445746	4.56321e-06	0.00630942	0.0422815	0.881377	20.9516
	Oxalobacteraceae id.2966	rs11246212	C	T	-0.13607	0.0291797	4.50837e-06	-0.0431745	0.0341324	0.205903	21.7452
	Oxalobacteraceae id.2966	rs12002250	A	C	0.196145	0.044523	5.53197e-06	-0.125539	0.0590465	0.0334942	19.4082
	Oxalobacteraceae id.2966	rs1569853	T	C	-0.140043	0.0281704	7.45178e-07	-0.0342811	0.0361984	0.343622	24.7136
	Oxalobacteraceae id.2966	rs17138946	G	T	-0.189444	0.0430248	8.09003e-06	0.0547675	0.0471283	0.245197	19.3876
	Oxalobacteraceae id.2966	rs36057338	G	T	0.181604	0.0398742	6.25792e-06	-0.0740877	0.0658219	0.260344	20.7428
	Oxalobacteraceae id.2966	rs4428215	G	A	0.12561	0.0230053	4.87933e-08	-0.00638129	0.0271206	0.813981	29.8121
	Oxalobacteraceae id.2966	rs561239	A	G	0.105525	0.0236769	7.19383e-06	0.0435651	0.029166	0.135256	19.8637
	Oxalobacteraceae id.2966	rs6000536	C	T	-0.118383	0.0241355	7.3872e-07	0.0181998	0.0316979	0.565857	24.0584
	Oxalobacteraceae id.2966	rs62435498	C	A	0.181521	0.0400608	7.4583e-06	-0.01742	0.0391239	0.656138	20.5312
	Oxalobacteraceae id.2966	rs736744	T	C	-0.105642	0.0200648	1.49417e-07	-0.019985	0.0238989	0.403026	27.7207
	Oxalobacteraceae id.2966	rs7993559	A	C	-0.0921059	0.0201114	5.03733e-06	0.000825551	0.0239449	0.972497	20.9744
	Oxalobacteraceae id.2966	rs80330081	A	C	-0.18756	0.0423688	6.64003e-06	0.0495358	0.0388929	0.202788	19.5969
	Oxalobacteraceae id.2966	rs934049	G	A	0.109751	0.0238636	4.21143e-06	-0.00256378	0.0291557	0.929929	21.1517
	Pasteurellaceae id.3689	rs10965428	C	A	-0.119902	0.0258219	4.29151e-06	-0.00286612	0.0510695	0.955245	21.5614
	Pasteurellaceae id.3689	rs111582866	G	A	-0.113957	0.0256403	7.06627e-06	0.00184563	0.0418824	0.964851	19.7531
	Pasteurellaceae id.3689	rs12050685	A	G	-0.0670948	0.015239	9.18523e-06	-0.0308882	0.0261776	0.238021	19.385
	Pasteurellaceae id.3689	rs16970009	A	G	0.187381	0.0429572	7.31526e-06	0.0583775	0.0848654	0.491527	19.0274
	Pasteurellaceae id.3689	rs4822728	T	C	0.0685479	0.0149032	4.71846e-06	0.00428055	0.023623	0.856208	21.1558
	Pasteurellaceae id.3689	rs6972479	A	G	-0.0781862	0.0175366	7.74819e-06	0.0235869	0.0292243	0.419609	19.8779
	Pasteurellaceae id.3689	rs72756943	G	A	0.13988	0.0303029	3.3522e-06	-0.0773381	0.0471153	0.100701	21.308
	Pasteurellaceae id.3689	rs73139353	A	C	-0.222573	0.0484634	8.71325e-06	-0.044194	0.0420523	0.293291	21.092
	Pasteurellaceae id.3689	rs76022354	C	T	0.24289	0.0500406	1.82856e-06	0.11212	0.0541346	0.0383469	23.5599
	Pasteurellaceae id.3689	rs78909003	T	C	-0.241159	0.0498372	2.04894e-06	-0.0236182	0.0516141	0.647245	23.4153
	Pasteurellaceae id.3689	rs9382510	C	T	-0.0881865	0.0169965	2.476e-07	0.00919404	0.0270627	0.734059	26.9206
	Pasteurellaceae id.3689	rs9895850	T	C	-0.176406	0.041017	9.0826e-06	-0.0639152	0.0578326	0.269083	18.4969
	Pasteurellaceae id.3689	rs9938097	C	T	0.0710386	0.0158024	8.22602e-06	-0.0117786	0.0243373	0.628406	20.2089
	Peptococcaceae id.2024	rs117452796	A	G	-0.257982	0.0549569	3.15297e-06	0.0449109	0.0664892	0.499383	22.0361
	Peptococcaceae id.2024	rs12144792	C	T	0.064399	0.0141246	5.82237e-06	0.0246468	0.0244565	0.313559	20.7877
	Peptococcaceae id.2024	rs12634826	T	G	-0.0739885	0.0150931	1.01109e-06	-0.0228194	0.0247168	0.355884	24.031
	Peptococcaceae id.2024	rs12992764	T	G	0.0684213	0.0141137	1.46157e-06	0.00498711	0.0240355	0.835628	23.5018
	Peptococcaceae id.2024	rs150600492	A	C	0.135774	0.0289757	2.31308e-06	-0.00491342	0.0505026	0.922496	21.9566
	Peptococcaceae id.2024	rs35703006	G	T	0.0812655	0.0164355	4.94778e-07	-0.00855369	0.0276291	0.756873	24.4482
	Peptococcaceae id.2024	rs4990837	G	A	-0.0910387	0.0185869	1.74193e-06	-0.0310648	0.0301767	0.303278	23.9904
	Peptococcaceae id.2024	rs75430375	C	T	-0.147941	0.0317498	3.40847e-06	-0.0130393	0.0556064	0.814602	21.7118
	Peptococcaceae id.2024	rs75898026	A	G	-0.0821779	0.0173541	2.02209e-06	0.0277302	0.029185	0.342035	22.4236
	Peptostreptococcaceae id.2042	rs10805326	A	G	-0.0566637	0.012276	4.03395e-06	-0.0023656	0.025925	0.927295	21.3057
	Peptostreptococcaceae id.2042	rs117020988	C	T	0.182411	0.0372126	1.02795e-06	0.00130702	0.0434957	0.976028	24.0282
	Peptostreptococcaceae id.2042	rs12377846	C	A	-0.252	0.0511627	7.26256e-07	0.116872	0.0710226	0.0998527	24.2602
	Peptostreptococcaceae id.2042	rs12986312	T	G	0.0571818	0.0125947	5.76713e-06	-0.0294154	0.0257685	0.253652	20.6129
	Peptostreptococcaceae id.2042	rs1467258	G	A	0.072584	0.0162321	7.89805e-06	-0.0462314	0.0306466	0.131419	19.9955
	Peptostreptococcaceae id.2042	rs1520207	T	C	-0.0525658	0.0112476	3.16548e-06	-0.00220188	0.0237515	0.926138	21.8417
	Peptostreptococcaceae id.2042	rs4692811	C	T	0.0642075	0.0126913	4.21124e-07	0.0642312	0.0249513	0.0100455	25.5952
	Peptostreptococcaceae id.2042	rs59865771	C	T	-0.0573764	0.0127192	7.69024e-06	-0.0292257	0.0248751	0.240036	20.3492
	Peptostreptococcaceae id.2042	rs61841503	G	A	0.0919658	0.0161331	9.80122e-09	-0.0309886	0.0350721	0.376929	32.495
	Peptostreptococcaceae id.2042	rs6721459	G	A	-0.0509823	0.0111975	5.07762e-06	0.00558599	0.024079	0.816549	20.7299
	Peptostreptococcaceae id.2042	rs76982728	T	C	0.124203	0.0266923	3.24056e-06	0.0610791	0.081584	0.45406	21.6517
	Peptostreptococcaceae id.2042	rs77540684	T	G	0.106725	0.0245638	8.13711e-06	-0.0421541	0.0403916	0.296655	18.8774
	Peptostreptococcaceae id.2042	rs9573937	A	G	-0.0693637	0.0142907	1.70589e-06	-0.0221068	0.0319186	0.488561	23.559
	Porphyromonadaceae id.943	rs10762312	A	G	0.052368	0.0118814	8.70362e-06	-0.0106645	0.0254999	0.675789	19.4266
	Porphyromonadaceae id.943	rs10858364	G	T	0.055316	0.012085	4.31062e-06	-0.0167404	0.0277559	0.546423	20.9512
	Porphyromonadaceae id.943	rs17065783	A	G	-0.059133	0.0122235	1.79349e-06	-0.00815004	0.032381	0.801279	23.4028
	Porphyromonadaceae id.943	rs1980561	A	G	-0.0485289	0.0109284	8.9454e-06	-0.0206381	0.0236983	0.383826	19.7191
	Porphyromonadaceae id.943	rs35233670	T	C	-0.0473576	0.010602	7.90988e-06	0.0397776	0.0236515	0.0926041	19.9528
	Porphyromonadaceae id.943	rs35961441	A	C	0.0915257	0.0207306	8.37394e-06	-0.0064399	0.0607276	0.915546	19.4923
	Porphyromonadaceae id.943	rs6953849	A	G	0.0718149	0.0150724	2.44478e-06	0.000154817	0.0307707	0.995986	22.702
	Porphyromonadaceae id.943	rs7330827	T	C	-0.103842	0.0237355	8.04896e-06	0.0283525	0.0500612	0.571151	19.1403
	Porphyromonadaceae id.943	rs864093	A	C	-0.0527939	0.0117499	9.59798e-06	-0.0242297	0.0288601	0.401157	20.1883
	Prevotellaceae id.960	rs12057990	C	T	0.0589878	0.0132268	8.9747e-06	0.0316803	0.0263839	0.22985	19.8891
	Prevotellaceae id.960	rs12118202	T	C	-0.0751986	0.0147265	5.5423e-07	0.0100663	0.0306701	0.742751	26.0748
	Prevotellaceae id.960	rs13069367	A	C	-0.0539768	0.0119687	7.39486e-06	-0.0232028	0.0242333	0.338326	20.3386
	Prevotellaceae id.960	rs148376875	T	G	0.084515	0.0179163	2.08027e-06	-0.0383209	0.0329611	0.244988	22.2521
	Prevotellaceae id.960	rs2206482	T	G	-0.0569105	0.0117486	1.30377e-06	0.00481072	0.0241735	0.842256	23.4646
	Prevotellaceae id.960	rs2278540	G	A	0.0554249	0.0123265	8.43587e-06	-0.0474549	0.0246307	0.0540219	20.2176
	Prevotellaceae id.960	rs34660375	A	G	-0.0805894	0.0178291	7.40321e-06	0.00871575	0.0336445	0.795593	20.4313
	Prevotellaceae id.960	rs3758087	C	T	-0.0564199	0.0124655	8.60578e-06	-0.000823009	0.0264228	0.975152	20.4854
	Prevotellaceae id.960	rs3860225	A	G	0.083936	0.0167936	5.4968e-07	-0.0431019	0.040877	0.291686	24.9809
	Prevotellaceae id.960	rs4493272	T	C	-0.0604992	0.0118027	3.02315e-07	-0.00580823	0.023662	0.806095	26.2746
	Prevotellaceae id.960	rs4685827	T	C	-0.0679529	0.0145407	2.77192e-06	0.0270574	0.0277602	0.329718	21.8396
	Prevotellaceae id.960	rs7252711	G	A	0.0740876	0.0161926	5.56583e-06	-0.0613611	0.037943	0.105837	20.9343
	Prevotellaceae id.960	rs7975087	C	A	-0.0601448	0.0135454	7.59451e-06	-0.0214099	0.0311655	0.492098	19.7157
	Prevotellaceae id.960	rs912860	A	G	0.229046	0.0483124	9.29929e-07	0.0633622	0.0766572	0.408484	22.4765
	Prevotellaceae id.960	rs9586501	G	A	0.0592681	0.0127329	2.58988e-06	0.0436555	0.0268356	0.103785	21.6664
	Prevotellaceae id.960	rs9958960	G	A	-0.0914807	0.0173611	1.06324e-07	0.00083985	0.0327422	0.979536	27.7654
	Rhodospirillaceae id.2717	rs1035406	G	A	-0.11354	0.0250863	5.84454e-06	0.0470204	0.0370092	0.203905	20.4845
	Rhodospirillaceae id.2717	rs11591293	G	T	0.0743184	0.0158724	2.67147e-06	-0.00852627	0.0238739	0.72099	21.9234
	Rhodospirillaceae id.2717	rs13336560	C	T	-0.0701719	0.0158061	9.17339e-06	0.0211033	0.024027	0.379773	19.7096
	Rhodospirillaceae id.2717	rs1549633	A	C	0.0999312	0.0218634	4.70392e-06	-0.0105085	0.0368761	0.775668	20.8914
	Rhodospirillaceae id.2717	rs1923415	A	G	-0.0999238	0.0227326	9.63696e-06	-0.0156965	0.0412362	0.703464	19.3214
	Rhodospirillaceae id.2717	rs3754624	C	T	0.0971389	0.0200064	1.71479e-06	-0.0143201	0.0309357	0.643438	23.5748
	Rhodospirillaceae id.2717	rs4278423	T	C	0.107529	0.0235725	3.12018e-06	0.0145803	0.0489727	0.765914	20.8085
	Rhodospirillaceae id.2717	rs61933850	G	A	0.164808	0.0360647	7.22587e-06	0.0114546	0.0347397	0.741607	20.883
	Rhodospirillaceae id.2717	rs6679026	T	C	0.111984	0.0251088	9.94672e-06	0.0223881	0.0394061	0.569941	19.8912
	Rhodospirillaceae id.2717	rs7001029	C	T	0.117366	0.0261324	5.34749e-06	0.0105391	0.0407901	0.796119	20.1709
	Rhodospirillaceae id.2717	rs72714493	A	G	0.0816858	0.0180791	7.3492e-06	0.00168374	0.0330395	0.959356	20.4145
	Rhodospirillaceae id.2717	rs74354280	C	T	-0.0911896	0.0204907	6.67298e-06	0.0652462	0.0264329	0.0135731	19.8051
	Rhodospirillaceae id.2717	rs76784716	A	G	0.136049	0.0285767	1.48988e-06	0.0634576	0.0376533	0.0919285	22.6656
	Rhodospirillaceae id.2717	rs9813022	A	G	-0.0842444	0.0163583	2.53122e-07	0.0258293	0.0244509	0.290798	26.522
	Rikenellaceae id.967	rs10217435	C	T	-0.0883756	0.0197506	6.50759e-06	0.059589	0.0341188	0.0807216	20.0218
	Rikenellaceae id.967	rs10832801	A	C	-0.0534763	0.0122666	7.50412e-06	-0.00976696	0.0265193	0.712651	19.0053
	Rikenellaceae id.967	rs1939881	G	A	-0.105589	0.0206213	5.64378e-07	0.0183695	0.0510782	0.719119	26.2183
	Rikenellaceae id.967	rs2447496	A	G	0.0549203	0.0121904	6.08611e-06	0.00884455	0.0269048	0.742356	20.2969
	Rikenellaceae id.967	rs2833282	G	A	0.0711137	0.0156966	4.31102e-06	-0.0250632	0.0332992	0.45165	20.5256
	Rikenellaceae id.967	rs36021379	A	G	-0.0656005	0.0144903	7.19515e-06	-0.0589609	0.0323153	0.0680675	20.4955
	Rikenellaceae id.967	rs4264350	T	C	-0.0526393	0.0108555	1.34831e-06	-0.0272892	0.0237256	0.250062	23.5137
	Rikenellaceae id.967	rs59663348	G	A	0.0570915	0.0125048	6.12238e-06	0.00741482	0.0274619	0.787158	20.8444
	Rikenellaceae id.967	rs62532512	A	C	0.0504257	0.0107399	2.76427e-06	-0.0156098	0.0239242	0.514098	22.0447
	Rikenellaceae id.967	rs6744030	C	T	0.0696747	0.0157103	9.31515e-06	-0.000752809	0.0289871	0.979281	19.669
	Rikenellaceae id.967	rs6837275	A	G	0.0570355	0.011887	1.447e-06	-0.011507	0.0258277	0.655935	23.0222
	Rikenellaceae id.967	rs74474130	T	G	0.137747	0.0295688	3.61377e-06	-0.00638026	0.0640549	0.920657	21.7019
	Rikenellaceae id.967	rs77885767	C	T	-0.156209	0.0336482	2.84695e-06	0.0444531	0.0562819	0.429627	21.552
	Rikenellaceae id.967	rs9389714	C	T	-0.0636841	0.0143416	8.79063e-06	0.0167759	0.0416093	0.686819	19.7182
	Rikenellaceae id.967	rs9578457	G	A	-0.141478	0.0315848	3.99448e-06	0.114825	0.055666	0.0391363	20.0642
	Rikenellaceae id.967	rs9603208	G	T	0.0821173	0.0159596	1.91801e-07	-0.0238348	0.0396483	0.547736	26.4744
	Ruminococcaceae id.2050	rs10093275	T	C	-0.0534595	0.011677	5.35229e-06	0.0216847	0.0251542	0.388647	20.9598
	Ruminococcaceae id.2050	rs10166469	C	T	0.053336	0.0120209	8.52158e-06	-0.0327897	0.0270213	0.224947	19.6864
	Ruminococcaceae id.2050	rs1158100	G	A	0.0490539	0.0109865	8.60855e-06	0.0142647	0.0238297	0.549432	19.9356
	Ruminococcaceae id.2050	rs1612733	T	C	0.108708	0.0238006	4.22435e-06	0.00197649	0.0520979	0.969737	20.8616
	Ruminococcaceae id.2050	rs17376049	T	C	0.0848534	0.0172114	7.29625e-07	-0.0102031	0.0377445	0.786914	24.3056
	Ruminococcaceae id.2050	rs2113833	C	T	-0.169146	0.0355009	1.14464e-06	0.0348368	0.066827	0.602159	22.701
	Ruminococcaceae id.2050	rs3009418	A	C	-0.0927607	0.0210123	8.6902e-06	-0.0464482	0.0563508	0.409788	19.4886
	Ruminococcaceae id.2050	rs55793120	T	C	0.13822	0.0266152	1.44338e-07	-0.0777681	0.0503788	0.122669	26.9701
	Ruminococcaceae id.2050	rs56199908	T	C	-0.199327	0.0410444	1.66414e-06	-0.00829528	0.0520618	0.873405	23.5844
	Ruminococcaceae id.2050	rs76724913	T	G	0.0901053	0.0203104	9.60484e-06	-0.0149127	0.0400901	0.709908	19.6818
	Streptococcaceae id.1850	rs10028567	C	T	-0.0934027	0.0190343	3.72495e-06	-0.0403496	0.0364461	0.26825	24.0794
	Streptococcaceae id.1850	rs11110281	T	C	-0.130554	0.0225943	1.40136e-08	0.017683	0.0544009	0.745144	33.3874
	Streptococcaceae id.1850	rs16950051	A	G	0.107008	0.0236973	5.33814e-06	-0.00643688	0.0484925	0.894399	20.3908
	Streptococcaceae id.1850	rs2370083	G	T	-0.0842751	0.0184509	4.25667e-06	0.0929128	0.0484193	0.0549946	20.8624
	Streptococcaceae id.1850	rs2952251	G	A	0.0639298	0.0126525	3.72237e-07	-0.0237644	0.0282767	0.400669	25.5302
	Streptococcaceae id.1850	rs35344081	G	A	0.0609349	0.0129703	2.63846e-06	0.0164703	0.0267878	0.538659	22.0715
	Streptococcaceae id.1850	rs57646748	G	A	-0.088021	0.019876	7.88352e-06	0.108821	0.0610185	0.0745195	19.6117
	Streptococcaceae id.1850	rs6806351	T	C	-0.0619209	0.0135744	6.93793e-06	-0.00250007	0.0287227	0.930638	20.8081
	Streptococcaceae id.1850	rs77968078	G	A	-0.0993013	0.0224788	7.93341e-06	0.0513511	0.0496628	0.301139	19.5148
	Streptococcaceae id.1850	rs7916711	A	G	0.0959639	0.021545	6.32732e-06	0.018815	0.0343832	0.584232	19.8391
	Streptococcaceae id.1850	rs957755	T	G	-0.0642449	0.0142702	7.41515e-06	-0.019482	0.0340898	0.567666	20.2683
	Veillonellaceae id.2172	rs111810795	C	T	-0.0867108	0.0180573	1.72926e-06	0.054552	0.0394592	0.166821	23.059
	Veillonellaceae id.2172	rs114889439	A	G	-0.253809	0.0539169	6.19028e-06	-0.0558779	0.0637112	0.380459	22.1597
	Veillonellaceae id.2172	rs12186441	G	A	0.208096	0.0453999	4.52856e-06	-0.0310216	0.058541	0.596173	21.0096
	Veillonellaceae id.2172	rs12668619	A	G	0.055301	0.0117654	2.57365e-06	0.00280619	0.0251875	0.91129	22.0929
	Veillonellaceae id.2172	rs12741784	C	T	-0.0621452	0.0119266	1.28493e-07	0.013677	0.0269412	0.611691	27.1508
	Veillonellaceae id.2172	rs1442060	A	G	0.0514024	0.0112125	4.50671e-06	-0.0305612	0.023806	0.199226	21.0166
	Veillonellaceae id.2172	rs1693340	T	C	0.0818934	0.018245	9.25273e-06	0.0767226	0.0454375	0.0913103	20.147
	Veillonellaceae id.2172	rs2175069	G	A	0.0526752	0.0114886	4.63554e-06	0.0452486	0.0243971	0.0636429	21.0222
	Veillonellaceae id.2172	rs2561116	T	G	-0.083617	0.0187159	7.88515e-06	-0.0955788	0.050715	0.0594799	19.9603
	Veillonellaceae id.2172	rs2585520	G	T	-0.0904972	0.0200428	5.26926e-06	-0.0179051	0.0610049	0.769138	20.387
	Veillonellaceae id.2172	rs4263802	A	G	-0.050942	0.0114921	7.45006e-06	-0.0338946	0.0250654	0.176296	19.6496
	Veillonellaceae id.2172	rs4461038	G	A	0.0554965	0.0119467	3.73474e-06	0.00649345	0.0260069	0.802834	21.5792
	Veillonellaceae id.2172	rs4797169	T	C	0.0587799	0.0128297	4.49345e-06	-0.00859306	0.02777	0.75699	20.9906
	Veillonellaceae id.2172	rs61264131	A	C	0.202367	0.0464388	6.74544e-06	-0.0776857	0.0403576	0.0542375	18.9897
	Veillonellaceae id.2172	rs6692542	G	A	-0.0534397	0.0118254	8.67981e-06	-0.00107352	0.0248867	0.965593	20.4219
	Veillonellaceae id.2172	rs6909981	C	T	-0.0638696	0.0141765	5.47621e-06	0.0315113	0.0358248	0.379079	20.2979
	Veillonellaceae id.2172	rs79535861	A	C	0.100666	0.0207016	1.57688e-06	-0.0619987	0.0413213	0.133509	23.646
	Veillonellaceae id.2172	rs9345168	A	C	-0.0509102	0.0113253	8.48887e-06	0.0255255	0.0237271	0.282017	20.2074
	Verrucomicrobiaceae id.4036	rs111862613	T	C	0.0907065	0.0196746	3.7313e-06	-0.0400498	0.0316767	0.206112	21.2552
	Verrucomicrobiaceae id.4036	rs117107102	A	G	0.204683	0.0431572	2.91823e-06	-0.0544077	0.0564227	0.334901	22.4935
	Verrucomicrobiaceae id.4036	rs11729256	T	C	0.0749798	0.0150177	6.73085e-07	0.0261552	0.0314776	0.406021	24.9277
	Verrucomicrobiaceae id.4036	rs12908520	G	A	0.0619104	0.0130946	2.15139e-06	0.0295058	0.0238362	0.215768	22.3534
	Verrucomicrobiaceae id.4036	rs2602429	T	C	-0.0745516	0.0156195	2.69942e-06	0.0417635	0.027051	0.122617	22.7814
	Verrucomicrobiaceae id.4036	rs4242783	A	G	-0.0687992	0.0147694	2.75442e-06	-0.0383019	0.0263937	0.146731	21.6991
	Verrucomicrobiaceae id.4036	rs4936098	G	A	-0.0648691	0.0135928	1.1293e-06	-0.0251012	0.0247681	0.310847	22.775
	Verrucomicrobiaceae id.4036	rs61779207	G	A	-0.0758811	0.0167762	6.63025e-06	0.0452228	0.0286873	0.114932	20.4588
	Verrucomicrobiaceae id.4036	rs74542928	T	C	0.112124	0.0236422	1.64611e-06	-0.10054	0.0544327	0.0647411	22.4917
	Verrucomicrobiaceae id.4036	rs9349825	A	G	-0.0704354	0.0147128	2.51287e-06	0.0543914	0.0302734	0.0723869	22.9188
	Verrucomicrobiaceae id.4036	rs941682	G	A	-0.0631526	0.0143767	9.5812e-06	-0.000609986	0.026385	0.981556	19.2959
	Victivallaceae id.2255	rs11671100	A	C	-0.160034	0.0349472	4.08037e-06	0.0142521	0.0293775	0.62758	20.9701
	Victivallaceae id.2255	rs11764871	G	T	0.127099	0.025656	7.4929e-07	-0.013859	0.0257034	0.589754	24.5418
	Victivallaceae id.2255	rs2944282	T	C	-0.124197	0.0257026	1.56603e-06	-0.0239814	0.0263449	0.36267	23.349
	Victivallaceae id.2255	rs34962571	A	C	-0.186945	0.0418412	6.24827e-06	-0.0157772	0.03956	0.690028	19.9627
	Victivallaceae id.2255	rs4396289	C	T	-0.152918	0.0288525	1.53784e-07	-0.0434262	0.0349153	0.213588	28.0899
	Victivallaceae id.2255	rs61702987	T	C	0.145501	0.0300007	3.07921e-06	-0.0332838	0.0377189	0.37755	23.5217
	Victivallaceae id.2255	rs62570196	C	T	-0.246101	0.0483077	2.69855e-07	0.0729282	0.0577861	0.206935	25.9534
	Victivallaceae id.2255	rs6545794	A	G	-0.197786	0.0410495	5.97008e-07	-0.0656075	0.0363131	0.070806	23.2154
	Victivallaceae id.2255	rs7077363	G	A	0.148942	0.0318366	2.83374e-06	0.0301156	0.032009	0.346782	21.8867
	Victivallaceae id.2255	rs7314815	G	A	0.101088	0.0225594	6.40088e-06	-0.00165812	0.0237934	0.944442	20.0791
	Victivallaceae id.2255	rs7627405	C	T	-0.134158	0.0301427	8.19426e-06	-0.0144359	0.0297614	0.627639	19.8093
	Actinomyces id.423	rs2715439	T	C	-0.0746684	0.0164822	6.27004e-06	0.012581	0.0236691	0.595048	20.5231
	Actinomyces id.423	rs34583783	G	T	0.126596	0.0268461	4.48528e-06	0.0713075	0.0492197	0.147405	22.2371
	Actinomyces id.423	rs35011108	A	G	0.232634	0.0512044	6.33826e-06	0.0477641	0.0475677	0.315317	20.6411
	Actinomyces id.423	rs4073240	G	A	0.0749687	0.0167368	7.94273e-06	0.0262594	0.0243738	0.281318	20.0639
	Actinomyces id.423	rs4146653	G	A	0.0985224	0.0214182	4.49645e-06	-0.011004	0.0336965	0.743998	21.1594
	Actinomyces id.423	rs71315246	A	G	-0.0969809	0.021925	9.82969e-06	0.0438957	0.034563	0.204077	19.5656
	Actinomyces id.423	rs7915461	C	T	-0.18776	0.0401636	5.91984e-06	-0.00129231	0.0475078	0.978299	21.8545
	Adlercreutzia id.812	rs11604400	C	T	-0.102524	0.0234834	9.74473e-06	-0.00651544	0.0385834	0.865902	19.0603
	Adlercreutzia id.812	rs13231526	C	A	0.143237	0.0311654	4.8136e-06	0.063035	0.0433719	0.146123	21.1235
	Adlercreutzia id.812	rs2717140	C	T	-0.119225	0.0251081	2.04593e-06	-0.0390061	0.0398302	0.327427	22.5479
	Adlercreutzia id.812	rs55719207	G	A	-0.0699243	0.0158036	9.60506e-06	-0.00240783	0.024261	0.920942	19.5769
	Adlercreutzia id.812	rs6664405	T	C	-0.0953084	0.0210752	5.2342e-06	0.0272182	0.0336034	0.41795	20.4512
	Adlercreutzia id.812	rs7680684	T	C	0.083381	0.0168901	9.769e-07	-0.0142141	0.0249244	0.568481	24.3708
	Adlercreutzia id.812	rs9490822	C	T	-0.0734512	0.0155789	2.54419e-06	-0.00679619	0.0236823	0.774132	22.2292
	Adlercreutzia id.812	rs9915817	C	T	-0.0749219	0.016833	8.21675e-06	-0.0101717	0.0262841	0.698765	19.8105
	Akkermansia id.4037	rs111862613	T	C	0.0911199	0.0196748	3.39234e-06	-0.0400498	0.0316767	0.206112	21.4489
	Akkermansia id.4037	rs117107102	A	G	0.204406	0.0431629	3.01141e-06	-0.0544077	0.0564227	0.334901	22.4267
	Akkermansia id.4037	rs11729256	T	C	0.0750473	0.0150184	6.58385e-07	0.0261552	0.0314776	0.406021	24.9702
	Akkermansia id.4037	rs12908520	G	A	0.061772	0.0130954	2.2648e-06	0.0295058	0.0238362	0.215768	22.2508
	Akkermansia id.4037	rs2602429	T	C	-0.0745352	0.0156201	2.71569e-06	0.0417635	0.027051	0.122617	22.7696
	Akkermansia id.4037	rs4242783	A	G	-0.0685454	0.0147701	2.99799e-06	-0.0383019	0.0263937	0.146731	21.5372
	Akkermansia id.4037	rs4936098	G	A	-0.0649225	0.0135934	1.1036e-06	-0.0251012	0.0247681	0.310847	22.8105
	Akkermansia id.4037	rs61779207	G	A	-0.0760539	0.0167769	6.32121e-06	0.0452228	0.0286873	0.114932	20.5504
	Akkermansia id.4037	rs74542928	T	C	0.112623	0.0236434	1.4802e-06	-0.10054	0.0544327	0.0647411	22.69
	Akkermansia id.4037	rs9349825	A	G	-0.0703407	0.0147133	2.59884e-06	0.0543914	0.0302734	0.0723869	22.8556
	Akkermansia id.4037	rs941682	G	A	-0.0632957	0.0143777	9.17128e-06	-0.000609986	0.026385	0.981556	19.3807
	Alistipes id.968	rs1107244	G	A	0.0758558	0.0171182	3.59062e-06	-0.0336807	0.0442665	0.446739	19.6364
	Alistipes id.968	rs11769002	G	A	-0.0528793	0.0109389	1.44961e-06	0.00384529	0.0240744	0.873097	23.3681
	Alistipes id.968	rs11958296	A	G	-0.0981222	0.0218272	9.29566e-06	-0.0312238	0.0571142	0.584591	20.2087
	Alistipes id.968	rs12990744	C	T	-0.0776618	0.0172986	8.20729e-06	0.0177485	0.0386837	0.646371	20.1555
	Alistipes id.968	rs1689282	A	C	-0.0520061	0.0113942	5.27582e-06	0.0185639	0.0252905	0.462932	20.8325
	Alistipes id.968	rs2290844	C	T	0.0813969	0.0191632	9.10144e-06	0.0030543	0.0381074	0.936118	18.0418
	Alistipes id.968	rs2450745	A	C	-0.080524	0.0184702	7.11836e-06	0.0716596	0.0463577	0.122154	19.0067
	Alistipes id.968	rs2875322	C	T	0.0580945	0.0131432	8.77708e-06	-0.0381702	0.0315392	0.226185	19.5374
	Alistipes id.968	rs34417064	A	G	-0.048202	0.0106868	7.00745e-06	-0.0373055	0.0236907	0.115328	20.3439
	Alistipes id.968	rs4810359	A	G	-0.0652428	0.0146155	7.4967e-06	0.016462	0.0357076	0.644784	19.9268
	Alistipes id.968	rs7129639	A	C	0.0524955	0.0109584	1.78423e-06	-0.0503364	0.025097	0.0448911	22.9483
	Alistipes id.968	rs8130320	A	G	-0.049002	0.010717	4.83615e-06	0.0219718	0.0237605	0.355113	20.9065
	Allisonella id.2174	rs1901739	G	T	-0.115769	0.0248626	3.58798e-06	-0.0500183	0.0236508	0.0344421	21.6816
	Allisonella id.2174	rs35110698	T	C	-0.146322	0.0320852	5.72321e-06	0.0525024	0.0333912	0.115871	20.7974
	Allisonella id.2174	rs35778461	C	T	0.146679	0.0297186	1.20629e-06	0.00716618	0.0281127	0.798793	24.3601
	Allisonella id.2174	rs594561	T	C	-0.112231	0.0251681	9.41109e-06	0.000999393	0.0236588	0.966306	19.885
	Allisonella id.2174	rs602075	G	A	-0.168974	0.0296976	3.56574e-08	-0.0106001	0.0268064	0.692524	32.3741
	Allisonella id.2174	rs6742198	A	G	-0.149152	0.0316484	3.34511e-06	-0.0153206	0.0277631	0.581063	22.2103
	Allisonella id.2174	rs76904847	G	A	0.148523	0.0334857	6.08751e-06	0.0373227	0.0313269	0.233498	19.6729
	Allisonella id.2174	rs7898615	T	G	0.167966	0.0373586	8.87279e-06	0.01761	0.0347091	0.611904	20.2144
	Alloprevotella id.961	rs2154444	G	T	-0.138234	0.0308961	8.36758e-06	0.0460521	0.0267948	0.0856702	20.0181
	Alloprevotella id.961	rs34619204	G	A	-0.156037	0.0344392	8.84199e-06	-0.0222462	0.031276	0.476907	20.5281
	Alloprevotella id.961	rs4364940	A	G	0.126418	0.0282207	8.58361e-06	0.033039	0.0256396	0.197539	20.067
	Alloprevotella id.961	rs4680035	G	A	0.119599	0.0259446	4.99057e-06	0.00585108	0.0242967	0.809696	21.2501
	Alloprevotella id.961	rs58212166	A	G	-0.161506	0.0359102	7.93615e-06	0.0248577	0.0306086	0.416725	20.2275
	Anaerofilum id.2053	rs10794359	C	T	0.0953524	0.02006	2.23496e-06	-0.00926062	0.0239434	0.698926	22.5944
	Anaerofilum id.2053	rs1563175	A	C	0.0923834	0.0202157	5.53847e-06	-0.00733786	0.0237782	0.75763	20.8838
	Anaerofilum id.2053	rs17012738	T	G	0.0903417	0.0200239	7.24169e-06	-0.0122061	0.0235307	0.603949	20.3554
	Anaerofilum id.2053	rs17096874	C	T	-0.126337	0.0268919	2.86029e-06	0.057005	0.0289721	0.0491157	22.0708
	Anaerofilum id.2053	rs4244069	A	G	0.146775	0.0326594	9.81206e-06	-0.022197	0.0358691	0.536026	20.197
	Anaerofilum id.2053	rs4506496	A	G	-0.10309	0.0212861	1.48659e-06	-0.00941604	0.0259069	0.716264	23.4553
	Anaerofilum id.2053	rs712981	A	C	0.10076	0.0202902	6.83109e-07	0.0217732	0.024275	0.369753	24.6606
	Anaerofilum id.2053	rs79598899	C	T	0.182586	0.0357284	3.74731e-07	-0.116646	0.0563786	0.0385487	26.1161
	Anaerofilum id.2053	rs816292	T	C	-0.113003	0.02204	2.6404e-07	0.00258755	0.0261056	0.921044	26.288
	Anaerofilum id.2053	rs9299345	T	C	-0.1364	0.0302372	8.04304e-06	0.015246	0.0403261	0.70538	20.3491
	Anaerostipes id.1991	rs10502061	A	G	0.0835752	0.0192017	7.93542e-06	-0.0365359	0.0370115	0.32357	18.9442
	Anaerostipes id.1991	rs2014785	T	C	0.0515687	0.0112199	4.68058e-06	0.0102793	0.0239633	0.667953	21.1249
	Anaerostipes id.1991	rs2396460	C	T	0.0512653	0.0109555	2.91092e-06	0.00800793	0.023713	0.735589	21.8969
	Anaerostipes id.1991	rs2804244	G	A	0.053089	0.0110983	2.04052e-06	-0.0252872	0.0243669	0.299379	22.8821
	Anaerostipes id.1991	rs3900776	G	A	-0.110013	0.0236302	2.74764e-06	0.0646592	0.0701639	0.356766	21.6747
	Anaerostipes id.1991	rs60983350	G	A	-0.0539901	0.0116575	4.42059e-06	0.000944499	0.0253042	0.970225	21.4495
	Anaerostipes id.1991	rs62157625	T	C	0.088573	0.0185548	1.44907e-06	-0.043829	0.0365621	0.230623	22.7872
	Anaerostipes id.1991	rs62215703	G	A	0.0644965	0.0136702	1.9777e-06	-0.00260955	0.0287078	0.927572	22.2599
	Anaerostipes id.1991	rs6474958	G	A	0.0500065	0.0112001	6.74481e-06	0.00712138	0.0253883	0.779094	19.9347
	Anaerostipes id.1991	rs6726833	C	A	-0.0877497	0.0189408	3.32216e-06	-0.0363065	0.0435025	0.403952	21.4632
	Anaerostipes id.1991	rs6854026	C	T	0.0508482	0.0109075	3.1958e-06	0.00555742	0.0238575	0.815806	21.7321
	Anaerostipes id.1991	rs7193624	T	C	-0.0750642	0.0150723	5.35476e-07	-0.0307376	0.0429712	0.474419	24.8031
	Anaerostipes id.1991	rs78735375	A	C	-0.137429	0.0305304	5.33384e-06	0.0285047	0.0603362	0.63662	20.2624
	Anaerotruncus id.2054	rs10150232	A	G	0.0567088	0.0124877	6.67667e-06	0.0369715	0.0294192	0.208857	20.6222
	Anaerotruncus id.2054	rs11018566	A	G	-0.156465	0.0366032	6.13705e-06	-0.0755553	0.0528415	0.15276	18.2724
	Anaerotruncus id.2054	rs115414803	A	C	-0.144356	0.0317524	6.83471e-06	-0.100409	0.0492868	0.0416256	20.6689
	Anaerotruncus id.2054	rs1272208	T	G	0.0611743	0.0129831	4.27986e-06	-0.0826009	0.0274403	0.00261072	22.2014
	Anaerotruncus id.2054	rs1431492	C	T	-0.0654996	0.0146188	7.35563e-06	0.024763	0.0323943	0.444615	20.0749
	Anaerotruncus id.2054	rs17734739	T	C	0.0660052	0.014908	7.4278e-06	-0.0272112	0.0339768	0.423202	19.6028
	Anaerotruncus id.2054	rs34449434	A	C	-0.0497004	0.0113402	9.85054e-06	-0.022549	0.0247688	0.362624	19.2078
	Anaerotruncus id.2054	rs4669806	G	T	0.0576389	0.0122994	2.42058e-06	0.0216816	0.0288139	0.45177	21.9616
	Anaerotruncus id.2054	rs6494922	A	G	0.0903106	0.0202257	6.62369e-06	0.0279495	0.052442	0.594061	19.9375
	Anaerotruncus id.2054	rs6563550	T	C	0.0877135	0.0176745	2.34515e-07	-0.0336371	0.0442661	0.447324	24.6285
	Anaerotruncus id.2054	rs7155595	C	A	0.0539336	0.0118903	7.54988e-06	-0.0166439	0.0257192	0.517542	20.5747
	Anaerotruncus id.2054	rs8005030	C	T	0.0554447	0.0117854	2.28297e-06	0.0620115	0.0251462	0.0136616	22.1325
	Anaerotruncus id.2054	rs9347879	T	C	0.050618	0.011049	4.22328e-06	-0.0190683	0.0236288	0.419668	20.9877
	Bacteroides id.918	rs11585893	A	G	-0.0740746	0.0147633	1.79511e-06	-0.00183957	0.0276658	0.946986	25.1751
	Bacteroides id.918	rs13207588	A	G	-0.059205	0.0131195	7.48497e-06	-0.0110224	0.0300799	0.714039	20.3649
	Bacteroides id.918	rs1340391	T	C	-0.0592004	0.0132244	6.73008e-06	-0.0418742	0.0343924	0.223398	20.04
	Bacteroides id.918	rs17619981	T	G	0.0880978	0.0187002	2.68683e-06	-0.0183249	0.0343828	0.594055	22.1941
	Bacteroides id.918	rs2023437	T	C	-0.0782325	0.0167634	5.01822e-06	-0.00816897	0.0359725	0.820354	21.7796
	Bacteroides id.918	rs66710942	T	C	-0.0488038	0.0107412	5.8626e-06	0.0280178	0.0237334	0.237792	20.6444
	Bacteroides id.918	rs6795673	C	T	0.0538565	0.0105251	3.37909e-07	-0.0487703	0.0237731	0.0402189	26.1833
	Bacteroides id.918	rs9507307	C	T	0.0604456	0.0129128	2.12711e-06	-0.0150468	0.0275091	0.584397	21.9123
	Barnesiella id.944	rs11155559	T	C	0.0956023	0.0212961	8.91908e-06	-0.0924081	0.0409837	0.024149	20.1529
	Barnesiella id.944	rs12909713	C	T	-0.0550716	0.0120039	4.94527e-06	-0.0385354	0.0236	0.102499	21.048
	Barnesiella id.944	rs13242616	C	T	0.0583747	0.0123176	2.29018e-06	-0.0425961	0.0256644	0.0969683	22.4593
	Barnesiella id.944	rs199035	G	A	0.0559495	0.0119716	3.00296e-06	-0.00467714	0.0238383	0.844451	21.8418
	Barnesiella id.944	rs2276875	A	G	-0.0697176	0.0139537	4.65029e-07	-0.0207659	0.0272499	0.446027	24.9635
	Barnesiella id.944	rs2428166	G	A	-0.165859	0.0337309	8.50883e-07	-0.0381492	0.0979489	0.69692	24.1781
	Barnesiella id.944	rs35177866	A	G	0.0917125	0.0190133	2.94761e-06	-0.00291427	0.0447972	0.94813	23.2671
	Barnesiella id.944	rs62251337	G	A	0.0690763	0.0149374	4.2416e-06	-0.0180146	0.0336872	0.592815	21.3849
	Barnesiella id.944	rs72684847	T	C	-0.114369	0.0253873	6.76176e-06	0.0358267	0.0447671	0.423543	20.2947
	Barnesiella id.944	rs76181748	C	T	-0.0778559	0.017164	6.77657e-06	0.00971724	0.02812	0.729671	20.5753
	Barnesiella id.944	rs77455852	T	G	-0.0891491	0.0195601	3.16352e-06	-0.0595433	0.0336904	0.0771667	20.7726
	Barnesiella id.944	rs79795328	A	G	-0.0818645	0.0176441	4.23302e-06	0.0414766	0.0341626	0.224712	21.5274
	Bifidobacterium id.436	rs12022129	A	G	-0.0619356	0.0138937	7.9965e-06	0.02032	0.0264341	0.442068	19.8722
	Bifidobacterium id.436	rs182549	T	C	-0.119703	0.0127294	1.2782e-20	0.0383087	0.0243617	0.115836	88.4289
	Bifidobacterium id.436	rs2491158	A	G	-0.0712624	0.015983	8.04711e-06	0.0239757	0.034624	0.488649	19.8794
	Bifidobacterium id.436	rs2686790	C	T	-0.070741	0.0157926	7.49894e-06	0.042196	0.0332097	0.203874	20.0648
	Bifidobacterium id.436	rs4957061	T	C	0.0534239	0.0117431	5.77936e-06	-0.00741283	0.024096	0.758358	20.6969
	Bifidobacterium id.436	rs540489	T	G	-0.0637641	0.0138746	5.19457e-06	-0.0364329	0.0309712	0.239456	21.1209
	Bifidobacterium id.436	rs55888705	A	G	0.0546319	0.0121139	6.67022e-06	0.0168282	0.0261668	0.52015	20.3388
	Bifidobacterium id.436	rs5746486	T	C	-0.0536216	0.0120801	8.99953e-06	0.0271635	0.0242615	0.262879	19.7033
	Bifidobacterium id.436	rs62181700	G	A	-0.0624643	0.0131205	2.17245e-06	0.0210091	0.027536	0.445482	22.6654
	Bifidobacterium id.436	rs7322849	T	C	0.112428	0.0201813	1.08368e-08	0.00862026	0.0413554	0.834883	31.0349
	Bifidobacterium id.436	rs75344046	C	T	0.232354	0.0505979	4.86351e-06	0.0340496	0.0559336	0.542689	21.088
	Bifidobacterium id.436	rs857444	C	T	0.0558234	0.0121219	3.571e-06	-0.0137239	0.0245182	0.575653	21.2076
	Bilophila id.3170	rs11069458	C	T	0.0680947	0.015503	7.71543e-06	-0.0210084	0.0304455	0.490174	19.2928
	Bilophila id.3170	rs1241171	G	A	-0.0692654	0.0150148	4.24033e-06	-0.0094447	0.033354	0.77705	21.2811
	Bilophila id.3170	rs1571225	T	C	-0.0826826	0.0170621	1.1229e-06	-0.0124095	0.0317527	0.695932	23.4835
	Bilophila id.3170	rs1969927	A	G	-0.0564589	0.0126935	9.07215e-06	-0.00263698	0.0249654	0.915879	19.7835
	Bilophila id.3170	rs2728491	T	G	0.0627416	0.0139456	6.33257e-06	-0.0231186	0.0276555	0.403182	20.2412
	Bilophila id.3170	rs3827020	C	T	0.0766479	0.0160642	1.78875e-06	-0.00806128	0.0300778	0.788688	22.7658
	Bilophila id.3170	rs4798126	G	A	0.073288	0.016799	7.14661e-06	0.0292023	0.0299226	0.3291	19.0326
	Bilophila id.3170	rs542415	T	C	-0.0613623	0.0133436	4.70945e-06	0.0524273	0.0242284	0.030474	21.1474
	Bilophila id.3170	rs60178956	G	A	-0.0624818	0.0141485	8.0562e-06	-0.0114321	0.0281543	0.684704	19.5023
	Bilophila id.3170	rs6793291	A	C	-0.112729	0.0241633	3.11322e-06	-0.0255578	0.0538809	0.635259	21.765
	Bilophila id.3170	rs72676854	T	C	0.123209	0.026882	5.62264e-06	0.0668528	0.0545267	0.220177	21.0069
	Bilophila id.3170	rs7802841	A	C	-0.0670097	0.0137701	1.76954e-06	0.0105607	0.0257575	0.681803	23.6811
	Bilophila id.3170	rs9899990	A	G	-0.102702	0.0233878	9.06692e-06	-0.0329787	0.0430993	0.444165	19.2832
	Blautia id.1992	rs115043014	G	A	-0.206605	0.043992	5.18597e-06	-0.0346688	0.0901425	0.700534	22.0564
	Blautia id.1992	rs2788271	G	T	0.0575596	0.0133492	7.16391e-06	0.0299848	0.0312561	0.337395	18.592
	Butyricicoccus id.2055	rs10084203	G	A	-0.0549699	0.0123563	8.58638e-06	0.0468914	0.0349873	0.180166	19.7912
	Butyricicoccus id.2055	rs12034718	G	A	-0.0701199	0.0158213	9.57679e-06	-0.0188114	0.0283924	0.507617	19.6426
	Butyricicoccus id.2055	rs12585793	T	C	-0.262206	0.0564729	5.79189e-06	0.157599	0.0697842	0.0239216	21.5578
	Butyricicoccus id.2055	rs2017189	T	G	0.0506956	0.011024	3.87258e-06	0.0213923	0.0235808	0.364306	21.1477
	Butyricicoccus id.2055	rs4962426	T	G	-0.0614216	0.0135979	7.38482e-06	0.0311285	0.0297871	0.296007	20.4032
	Butyricicoccus id.2055	rs56221232	T	C	0.0828027	0.0167401	7.61939e-07	0.0298524	0.0390719	0.444845	24.4666
	Butyricicoccus id.2055	rs62478070	T	G	0.224039	0.0494959	5.93772e-06	0.0223059	0.0740059	0.763104	20.4884
	Butyricicoccus id.2055	rs7322368	C	T	-0.0815733	0.0183167	5.51785e-06	0.0608886	0.0408604	0.136181	19.8336
	Butyricimonas id.945	rs11228830	A	G	0.135265	0.0298411	6.55164e-06	-0.0202264	0.0425431	0.634479	20.5467
	Butyricimonas id.945	rs113054641	G	A	-0.144881	0.0274574	1.73696e-07	-0.0449734	0.0575663	0.434658	27.8422
	Butyricimonas id.945	rs12304031	G	A	-0.0862781	0.0196846	6.7007e-06	0.00145363	0.0362894	0.968048	19.2109
	Butyricimonas id.945	rs12458763	A	C	0.122037	0.0269587	6.36649e-06	-0.0231209	0.0571036	0.685556	20.492
	Butyricimonas id.945	rs1862649	G	A	0.113124	0.0248176	4.76255e-06	-0.00712551	0.0465072	0.87823	20.7773
	Butyricimonas id.945	rs2114713	G	T	0.062721	0.0138998	6.87717e-06	0.00430015	0.0237674	0.856426	20.3615
	Butyricimonas id.945	rs62130338	A	G	0.0732608	0.0158324	3.89807e-06	0.0147166	0.0248938	0.554404	21.4116
	Butyricimonas id.945	rs62390301	T	C	-0.0872983	0.0174893	7.41908e-07	-0.0071	0.0294274	0.809345	24.9153
	Butyricimonas id.945	rs7083431	A	C	0.0703539	0.0144439	8.85462e-07	0.00633351	0.0264206	0.810549	23.7251
	Butyricimonas id.945	rs71428626	G	T	-0.133188	0.0289905	4.80408e-06	-0.0201031	0.0663415	0.761872	21.1066
	Butyricimonas id.945	rs72814525	A	G	0.0664154	0.0149766	8.24594e-06	0.024042	0.0273776	0.379856	19.6658
	Butyricimonas id.945	rs78453362	A	G	-0.14948	0.0327073	4.05807e-06	-0.0559683	0.0771628	0.468251	20.887
	Butyricimonas id.945	rs9657374	C	T	0.0680719	0.0148172	4.5036e-06	0.0307315	0.025969	0.236654	21.1059
	Butyrivibrio id.1993	rs1007475	G	T	0.118065	0.0261271	7.92319e-06	-0.0186768	0.0263939	0.479184	20.4202
	Butyrivibrio id.1993	rs11761679	T	C	0.154775	0.0321539	2.20232e-06	-0.010713	0.0340095	0.752761	23.1704
	Butyrivibrio id.1993	rs142855850	A	G	0.205013	0.0457138	6.85536e-06	-0.0368376	0.0401939	0.359406	20.1126
	Butyrivibrio id.1993	rs16934069	T	C	-0.133784	0.0299444	8.85911e-06	0.0199531	0.0309139	0.518642	19.9608
	Butyrivibrio id.1993	rs16941336	C	T	0.127488	0.0267936	1.53183e-06	-0.0296484	0.028137	0.292013	22.64
	Butyrivibrio id.1993	rs17163238	G	A	0.140987	0.0309117	5.51201e-06	0.00192409	0.0299689	0.948809	20.8023
	Butyrivibrio id.1993	rs4537857	T	C	-0.12459	0.0260992	1.80194e-06	0.00990214	0.0251366	0.69363	22.7883
	Butyrivibrio id.1993	rs486484	A	G	-0.108349	0.0240008	6.61089e-06	0.0391707	0.0239312	0.101672	20.3797
	Butyrivibrio id.1993	rs4928024	G	A	0.17471	0.0389333	8.18634e-06	0.0187615	0.0309257	0.544074	20.1369
	Butyrivibrio id.1993	rs72723662	C	T	0.224078	0.0449336	7.86249e-07	0.000288767	0.0344435	0.993311	24.8689
	Butyrivibrio id.1993	rs74622183	A	G	-0.201027	0.0428204	2.45748e-06	0.0315093	0.041533	0.448058	22.0398
	Butyrivibrio id.1993	rs77356209	T	C	0.216874	0.0483299	6.66423e-06	0.0624504	0.056621	0.270047	20.1365
	Butyrivibrio id.1993	rs7752361	G	A	0.11923	0.0239975	7.69113e-07	-0.0090741	0.0236355	0.701039	24.6853
	Butyrivibrio id.1993	rs7763512	A	G	-0.119846	0.0253367	3.10656e-06	0.0050837	0.0239432	0.831855	22.3742
	Butyrivibrio id.1993	rs9349693	G	A	-0.117973	0.0259861	5.54958e-06	-0.0108367	0.0259045	0.675705	20.6102
	Candidatus Soleaferrea id.11350	rs10090365	G	A	0.0834413	0.0180989	4.17311e-06	0.00339547	0.0235635	0.885423	21.2548
	Candidatus Soleaferrea id.11350	rs10809135	C	T	-0.0834858	0.0182426	5.4718e-06	0.0055857	0.0239296	0.815433	20.9436
	Candidatus Soleaferrea id.11350	rs36155147	T	C	-0.104966	0.0240995	5.4114e-06	-0.00813926	0.0254182	0.748805	18.9706
	Candidatus Soleaferrea id.11350	rs4294381	C	T	-0.112197	0.023186	1.36848e-06	-0.0146438	0.0325196	0.65249	23.4159
	Candidatus Soleaferrea id.11350	rs4678258	T	C	0.0986136	0.0215646	5.53184e-06	-0.0345692	0.0276743	0.211613	20.9118
	Candidatus Soleaferrea id.11350	rs6489992	A	G	-0.0840437	0.0187031	7.88787e-06	0.0262643	0.0244477	0.282688	20.1922
	Candidatus Soleaferrea id.11350	rs6494306	A	G	-0.0969304	0.0214221	5.80056e-06	0.00447271	0.0253018	0.859685	20.4737
	Candidatus Soleaferrea id.11350	rs7400877	C	T	0.0951085	0.0212799	9.29458e-06	-0.00724468	0.0288873	0.801976	19.9756
	Candidatus Soleaferrea id.11350	rs9973954	G	A	-0.0892075	0.0195401	5.94799e-06	0.0115329	0.024795	0.641837	20.8425
	Catenibacterium id.2153	rs12404911	C	T	0.140717	0.0304142	2.79892e-06	0.0132259	0.030207	0.6615	21.4062
	Catenibacterium id.2153	rs212393	A	G	0.135254	0.0286209	3.62485e-06	0.00748753	0.0292062	0.797666	22.3323
	Catenibacterium id.2153	rs73128290	A	G	0.129726	0.0284563	4.29368e-06	-0.0138553	0.025885	0.592468	20.7825
	Catenibacterium id.2153	rs7742829	C	T	0.11411	0.0251099	5.60725e-06	0.0237141	0.0237853	0.31876	20.6518
	Christensenellaceae R 7group id.11283	rs10461257	A	G	-0.0551969	0.0122069	6.50744e-06	0.0144517	0.0250624	0.56419	20.4465
	Christensenellaceae R 7group id.11283	rs17081797	A	G	-0.0904325	0.0204253	3.34033e-06	-0.0234083	0.0478471	0.624678	19.6025
	Christensenellaceae R 7group id.11283	rs62132810	A	G	-0.0828853	0.0179623	5.66709e-06	0.0180674	0.0339898	0.595034	21.2927
	Christensenellaceae R 7group id.11283	rs62190261	A	C	0.0958394	0.0214723	8.74017e-06	0.0158833	0.0423374	0.707542	19.9219
	Christensenellaceae R 7group id.11283	rs62467127	C	T	0.114108	0.0251983	3.25364e-06	-0.217129	0.0804435	0.00695168	20.5064
	Christensenellaceae R 7group id.11283	rs73952017	C	T	-0.0862164	0.0194354	8.45766e-06	-0.0710067	0.0389006	0.0679501	19.6785
	Christensenellaceae R 7group id.11283	rs78521377	C	T	0.124992	0.0274797	5.60673e-06	-0.130251	0.0679351	0.0552014	20.689
	Christensenellaceae R 7group id.11283	rs892686	A	G	0.0514099	0.011136	3.96862e-06	0.0346264	0.0237469	0.144801	21.3125
	Clostridium innocuum group id.14397	rs10506058	A	G	0.0997048	0.0221926	8.92442e-06	0.0500717	0.0238611	0.0358641	20.1844
	Clostridium innocuum group id.14397	rs1942371	G	A	-0.157938	0.034187	4.0634e-06	-0.0286594	0.0361823	0.428312	21.3428
	Clostridium innocuum group id.14397	rs40656	C	T	0.142664	0.0311021	8.61529e-06	0.00651928	0.0295834	0.825583	21.0402
	Clostridium innocuum group id.14397	rs4869133	G	A	-0.180591	0.0409505	7.24453e-06	-0.0728113	0.0312796	0.0199251	19.4479
	Clostridium innocuum group id.14397	rs61267978	T	C	0.14708	0.0320875	5.58509e-06	0.0161055	0.0362544	0.656872	21.0105
	Clostridium innocuum group id.14397	rs6577484	G	A	0.160425	0.0360857	8.40601e-06	0.00403861	0.0386583	0.916797	19.764
	Clostridium innocuum group id.14397	rs6890185	C	T	-0.113424	0.0233137	1.12243e-06	0.0314225	0.025309	0.214401	23.6694
	Clostridium innocuum group id.14397	rs77845139	A	G	-0.114993	0.0257186	8.40621e-06	0.0369125	0.0273544	0.177203	19.9916
	Clostridium sensustricto1 id.1873	rs11264403	G	A	-0.139061	0.0334454	7.7555e-06	0.00684263	0.0452112	0.879701	17.2877
	Clostridium sensustricto1 id.1873	rs116847295	C	T	0.110021	0.0246032	4.58121e-06	-0.0208383	0.0355199	0.557428	19.9971
	Clostridium sensustricto1 id.1873	rs12341505	G	A	0.0810718	0.0180121	4.8217e-06	-0.0462756	0.0403459	0.251393	20.2587
	Clostridium sensustricto1 id.1873	rs2795528	G	A	-0.184315	0.0392204	2.72038e-06	-0.054694	0.0516742	0.289855	22.085
	Clostridium sensustricto1 id.1873	rs2817172	C	T	0.058139	0.0124492	2.76656e-06	-0.022554	0.0241264	0.349878	21.8098
	Clostridium sensustricto1 id.1873	rs550843	T	C	-0.0783246	0.0169209	2.05069e-06	0.0366498	0.0266478	0.169026	21.4264
	Collinsella id.815	rs10890671	C	T	0.0537401	0.0118848	6.52139e-06	-0.0283926	0.0238581	0.234024	20.4462
	Collinsella id.815	rs11597285	G	T	-0.0537947	0.0120548	9.37605e-06	-0.0211193	0.0241888	0.382606	19.914
	Collinsella id.815	rs1496626	T	C	-0.0722307	0.01616	6.78172e-06	-0.0197778	0.0345846	0.567411	19.9784
	Collinsella id.815	rs149807560	C	A	-0.104264	0.0235841	7.09872e-06	-0.0137388	0.0464946	0.767618	19.5448
	Collinsella id.815	rs2103510	G	A	0.0786551	0.0168217	2.42477e-06	0.0634819	0.0367006	0.0836797	21.8632
	Collinsella id.815	rs62448871	C	A	-0.0540309	0.0120324	6.7825e-06	-0.00529396	0.0238966	0.824675	20.1641
	Collinsella id.815	rs73052258	G	A	0.0930178	0.0202658	1.71581e-06	0.0633632	0.0444516	0.15403	21.0671
	Collinsella id.815	rs75672793	A	G	-0.108908	0.0240522	6.1355e-06	0.0865564	0.0558462	0.121164	20.5026
	Collinsella id.815	rs9541268	C	A	0.09597	0.0197312	8.79427e-07	0.0187508	0.0410629	0.647931	23.6572
	Coprobacter id.949	rs11532348	C	T	-0.103931	0.0226826	5.71189e-06	0.0358489	0.03303	0.277769	20.9945
	Coprobacter id.949	rs12684609	T	C	0.100827	0.0220366	6.10183e-06	0.00218654	0.0299017	0.941707	20.9346
	Coprobacter id.949	rs12996055	A	C	0.0921817	0.0209405	8.07644e-06	0.0275527	0.0269988	0.307483	19.3783
	Coprobacter id.949	rs143662916	C	T	0.253264	0.0540141	3.07249e-06	0.0174023	0.0696378	0.802666	21.9853
	Coprobacter id.949	rs189356	G	A	0.0781125	0.0171916	6.26297e-06	-0.0442518	0.0239484	0.0646309	20.6447
	Coprobacter id.949	rs213863	T	C	0.0887412	0.0188377	2.34882e-06	-0.0218245	0.0246338	0.37564	22.1919
	Coprobacter id.949	rs28402691	T	C	0.110695	0.0251199	9.55675e-06	-0.0182193	0.0333719	0.585103	19.4187
	Coprobacter id.949	rs305411	A	G	0.129218	0.0264518	1.00907e-06	0.0291392	0.0389924	0.454879	23.8636
	Coprobacter id.949	rs3828477	G	T	-0.0912179	0.019569	2.88975e-06	0.0343629	0.0250264	0.169732	21.7282
	Coprobacter id.949	rs72821405	T	C	-0.147365	0.0319978	4.75762e-06	-0.00309108	0.0422148	0.941629	21.2104
	Coprobacter id.949	rs74919520	G	A	0.125703	0.0276296	5.76328e-06	0.026651	0.0378769	0.481667	20.6987
	Coprococcus1 id.11301	rs1010560	C	A	0.0580232	0.0122722	1.95916e-06	-0.0626377	0.0266625	0.0188101	22.3542
	Coprococcus1 id.11301	rs12794898	G	T	0.0903299	0.0197212	4.9153e-06	-0.0806089	0.0356339	0.0236886	20.9796
	Coprococcus1 id.11301	rs1519491	T	C	0.0499197	0.0113558	8.95282e-06	-0.000759554	0.0242221	0.974984	19.3245
	Coprococcus1 id.11301	rs1576241	A	G	-0.0510343	0.0109535	3.32859e-06	-0.00111178	0.024214	0.963378	21.7079
	Coprococcus1 id.11301	rs2907920	G	A	-0.0561173	0.0126824	7.65332e-06	0.0189112	0.0264523	0.474658	19.579
	Coprococcus1 id.11301	rs4277593	G	A	-0.0585649	0.0109914	1.1397e-07	0.00794307	0.0239567	0.740222	28.3902
	Coprococcus1 id.11301	rs56405618	A	G	-0.08963	0.0186508	1.57195e-06	0.0637962	0.0375872	0.0896417	23.0947
	Coprococcus1 id.11301	rs73031725	T	C	0.167591	0.0355224	1.97916e-06	-0.0133006	0.0678903	0.844678	22.2585
	Coprococcus1 id.11301	rs73167075	T	C	0.0573137	0.0127573	8.5686e-06	0.037714	0.0288586	0.191262	20.1836
	Coprococcus1 id.11301	rs74101919	T	C	-0.0718988	0.0144651	1.0329e-06	-0.0666478	0.0378259	0.0780746	24.7059
	Coprococcus1 id.11301	rs946513	T	C	-0.205899	0.0460018	8.61847e-06	-0.0872811	0.0578769	0.131542	20.0336
	Coprococcus2 id.11302	rs10070053	A	G	0.0594312	0.0135375	7.64874e-06	-0.0354364	0.0239789	0.139456	19.2731
	Coprococcus2 id.11302	rs12634070	T	C	0.0736486	0.0164921	9.95108e-06	-0.00771948	0.0270393	0.775268	19.9424
	Coprococcus2 id.11302	rs2482516	C	T	0.0754415	0.0164619	4.72335e-06	-0.0109515	0.0283634	0.699412	21.002
	Coprococcus2 id.11302	rs35890118	A	G	-0.066536	0.0147661	8.25962e-06	-0.0450751	0.0273187	0.0989487	20.304
	Coprococcus2 id.11302	rs61823518	A	C	-0.0955381	0.0215724	6.68252e-06	0.0155176	0.0385073	0.686964	19.6136
	Coprococcus2 id.11302	rs6677933	C	T	-0.0804405	0.0164216	1.185e-06	0.0466813	0.0334765	0.163182	23.9949
	Coprococcus2 id.11302	rs72680320	T	C	-0.0649382	0.013919	2.27117e-06	0.0245485	0.0250041	0.326209	21.7663
	Coprococcus2 id.11302	rs9426473	A	G	0.0727361	0.0161662	6.30681e-06	0.0192972	0.0268805	0.472825	20.2434
	Coprococcus3 id.11303	rs10810043	G	A	-0.0515518	0.0115923	9.27428e-06	0.0519087	0.0251271	0.0388436	19.7765
	Coprococcus3 id.11303	rs11077359	C	T	0.0645443	0.0148833	9.63607e-06	-0.032762	0.031386	0.296558	18.8069
	Coprococcus3 id.11303	rs11080344	C	T	0.0516921	0.0113054	4.78696e-06	0.00909913	0.0237556	0.701698	20.9063
	Coprococcus3 id.11303	rs13247359	G	A	0.051211	0.0113031	7.32605e-06	-0.0176193	0.0237549	0.458261	20.5273
	Coprococcus3 id.11303	rs178271	C	T	-0.145257	0.0294239	7.81088e-07	-0.113257	0.0911264	0.213922	24.371
	Coprococcus3 id.11303	rs4575475	A	G	-0.0619514	0.0137787	7.04288e-06	0.00915391	0.0281861	0.745358	20.2156
	Coprococcus3 id.11303	rs7521171	A	G	0.0596434	0.0129279	4.32245e-06	-0.0271164	0.0257717	0.292718	21.2848
	Coprococcus3 id.11303	rs8100692	T	C	0.0577411	0.0113476	4.16457e-07	0.021774	0.0238217	0.360694	25.8918
	Defluviitaleaceae UCG011 id.11287	rs112893842	T	C	0.11381	0.0232806	1.44534e-06	0.0101962	0.040893	0.803099	23.8986
	Defluviitaleaceae UCG011 id.11287	rs1582238	C	T	-0.0805036	0.0167257	1.56776e-06	0.0306081	0.0247312	0.215854	23.1666
	Defluviitaleaceae UCG011 id.11287	rs2892880	G	A	0.0817755	0.0181686	6.82889e-06	0.0390346	0.0272657	0.152248	20.2583
	Defluviitaleaceae UCG011 id.11287	rs4344384	T	G	-0.0715978	0.0156309	4.83237e-06	-0.0349206	0.0236905	0.140471	20.9813
	Defluviitaleaceae UCG011 id.11287	rs4677103	A	G	0.0977912	0.0197263	9.59555e-07	0.0319099	0.0311916	0.306294	24.5758
	Defluviitaleaceae UCG011 id.11287	rs55658617	T	C	0.174369	0.0362226	2.15293e-06	0.0320262	0.0631268	0.611923	23.1728
	Defluviitaleaceae UCG011 id.11287	rs72731813	C	T	-0.147383	0.0293796	4.33112e-07	-0.108496	0.0548477	0.0479148	25.1654
	Defluviitaleaceae UCG011 id.11287	rs9608282	T	G	0.142939	0.0299793	2.52046e-06	-0.056546	0.0659056	0.390901	22.7331
	Defluviitaleaceae UCG011 id.11287	rs9725395	A	G	-0.13834	0.029554	3.51925e-06	-0.000979522	0.0373333	0.979068	21.911
	Desulfovibrio id.3173	rs12031543	T	C	-0.127185	0.0281887	6.54757e-06	0.0279211	0.0346241	0.420007	20.3574
	Desulfovibrio id.3173	rs13066142	G	A	0.119141	0.0250891	3.78669e-06	-0.0204562	0.0409071	0.61703	22.5503
	Desulfovibrio id.3173	rs16863365	A	G	0.109402	0.0226964	1.79449e-06	0.0151561	0.0560703	0.786926	23.2347
	Desulfovibrio id.3173	rs2032031	G	A	0.0654931	0.0148681	9.14282e-06	-0.000149182	0.0235436	0.994944	19.4035
	Desulfovibrio id.3173	rs2590913	A	G	-0.154496	0.0339396	6.65426e-06	-0.0473717	0.0530121	0.371535	20.7215
	Desulfovibrio id.3173	rs2853179	T	C	-0.0811971	0.0174234	2.42438e-06	-0.0218653	0.0283043	0.439813	21.7178
	Desulfovibrio id.3173	rs4797774	A	G	-0.212582	0.0470044	5.64313e-06	0.0797034	0.060165	0.185255	20.4539
	Desulfovibrio id.3173	rs6580353	T	C	0.0770979	0.0169735	4.93856e-06	-0.018195	0.0297255	0.540472	20.632
	Desulfovibrio id.3173	rs72647089	T	G	-0.106594	0.0239337	8.29755e-06	0.0404364	0.043232	0.349615	19.8356
	Dialister id.2183	rs10138457	T	C	-0.113054	0.0261933	7.88116e-06	-0.0305889	0.040321	0.448071	18.6291
	Dialister id.2183	rs10938938	A	G	0.0773514	0.0170915	7.37055e-06	0.07174	0.0323842	0.0267405	20.4822
	Dialister id.2183	rs11071887	T	C	0.0662403	0.0146315	5.91412e-06	0.00181639	0.025417	0.943029	20.4959
	Dialister id.2183	rs11166701	G	A	-0.0655301	0.013186	5.50744e-07	-0.0155394	0.0236809	0.511697	24.6976
	Dialister id.2183	rs2314294	T	C	0.0865932	0.0193719	8.07904e-06	0.00177496	0.0346207	0.959111	19.9813
	Dialister id.2183	rs2435610	A	C	0.0647132	0.0143314	5.93267e-06	0.0169995	0.0272192	0.532272	20.3896
	Dialister id.2183	rs4747450	C	A	0.0668509	0.0147685	5.83727e-06	-0.0372236	0.0283976	0.189926	20.49
	Dialister id.2183	rs4753063	A	G	0.0596297	0.0130052	4.8568e-06	-0.0291959	0.0237554	0.219064	21.0228
	Dialister id.2183	rs75416973	A	G	0.0727223	0.016451	9.46085e-06	-0.0416156	0.0283998	0.142826	19.5412
	Dialister id.2183	rs764177	C	A	-0.0601454	0.0135366	9.60771e-06	-0.0103002	0.0247344	0.677094	19.7417
	Dialister id.2183	rs76680460	G	A	-0.161296	0.0364332	8.19219e-06	-0.0116559	0.0583165	0.84158	19.5998
	Dorea id.1997	rs11150408	G	T	-0.0488254	0.0109063	7.05781e-06	-0.0154846	0.0237607	0.5146	20.0418
	Dorea id.1997	rs12537781	T	C	-0.055544	0.0125223	9.15145e-06	-0.0264501	0.0276511	0.338787	19.6746
	Dorea id.1997	rs13279148	G	A	0.0715309	0.0150878	2.25284e-06	0.0256697	0.0375223	0.493901	22.4769
	Dorea id.1997	rs1899291	T	C	-0.0697217	0.0150285	4.56688e-06	0.0213972	0.0324247	0.509314	21.5231
	Dorea id.1997	rs3005511	G	A	-0.0516127	0.0112852	5.28701e-06	0.00590047	0.0256982	0.818398	20.9168
	Dorea id.1997	rs345219	G	T	0.0497368	0.0112621	8.80055e-06	-0.0144219	0.0238724	0.54576	19.5037
	Dorea id.1997	rs3752849	G	A	0.163846	0.036608	7.68051e-06	0.0505835	0.0544777	0.353139	20.0318
	Dorea id.1997	rs4793307	C	T	0.0574165	0.0122472	4.00691e-06	-0.0353667	0.0276865	0.201461	21.9786
	Dorea id.1997	rs62503162	A	G	-0.0974091	0.0194379	7.46603e-07	-0.0533759	0.0576444	0.354471	25.1131
	Dorea id.1997	rs73729431	C	T	-0.13745	0.0299983	3.16738e-06	-0.00998901	0.0819249	0.902955	20.994
	Eggerthella id.819	rs112205261	T	C	-0.188618	0.0403613	3.34649e-06	0.00647696	0.0433555	0.881244	21.8392
	Eggerthella id.819	rs13070736	A	C	-0.121331	0.0272024	7.61921e-06	0.0607535	0.0319757	0.0574341	19.8943
	Eggerthella id.819	rs1784446	A	G	-0.0907728	0.0198096	5.2313e-06	0.0308158	0.0235959	0.191559	20.9971
	Eggerthella id.819	rs2223081	A	G	-0.102572	0.0221108	3.88893e-06	0.00956423	0.0264235	0.717381	21.5203
	Eggerthella id.819	rs2240838	G	A	-0.0980582	0.0197653	7.36207e-07	0.00128928	0.0239661	0.957098	24.6128
	Eggerthella id.819	rs3851328	G	T	0.107774	0.0236527	4.1759e-06	0.0344227	0.0285894	0.228574	20.7619
	Eggerthella id.819	rs6430926	T	C	-0.0879736	0.0197127	8.37124e-06	-0.0270985	0.0237586	0.254046	19.9165
	Eggerthella id.819	rs67490567	T	C	0.108495	0.0245457	8.94211e-06	-0.0108617	0.0272417	0.690102	19.5375
	Eggerthella id.819	rs76663501	C	T	0.175349	0.0378576	4.8257e-06	0.00762289	0.0536796	0.887074	21.4536
	Eisenbergiella id.11304	rs11027642	C	T	0.129006	0.0284844	4.9187e-06	0.0019595	0.0337821	0.953745	20.5119
	Eisenbergiella id.11304	rs11079158	T	C	0.100627	0.022546	7.34852e-06	0.0205209	0.0287321	0.475096	19.92
	Eisenbergiella id.11304	rs11938607	C	T	-0.0978125	0.0216636	8.21826e-06	-0.035425	0.0271506	0.191974	20.3858
	Eisenbergiella id.11304	rs12257723	A	C	-0.0952742	0.0211569	8.85116e-06	0.00210651	0.025102	0.933121	20.279
	Eisenbergiella id.11304	rs12710729	C	A	0.0893384	0.0199069	9.84419e-06	-0.0178263	0.0253643	0.482173	20.1404
	Eisenbergiella id.11304	rs13258851	A	G	0.137001	0.0302124	7.7464e-06	-0.0580566	0.0339574	0.0873233	20.5626
	Eisenbergiella id.11304	rs1508033	A	C	0.091546	0.0195787	3.22887e-06	0.00287135	0.0257171	0.9111	21.8631
	Eisenbergiella id.11304	rs1553971	T	G	0.120965	0.0263054	5.26842e-06	0.00494264	0.0284736	0.86219	21.1461
	Eisenbergiella id.11304	rs2683098	T	C	-0.107319	0.022515	2.23748e-06	0.00683124	0.0288981	0.81313	22.7201
	Eisenbergiella id.11304	rs3812426	A	G	-0.106447	0.0224159	2.71688e-06	0.00217562	0.0326999	0.946954	22.5504
	Eisenbergiella id.11304	rs4462860	G	A	0.0939071	0.0201104	4.16217e-06	0.000359107	0.0243026	0.98821	21.805
	Enterorhabdus id.820	rs10098492	T	C	0.132323	0.0293688	6.40575e-06	0.0220952	0.0503162	0.660569	20.3001
	Enterorhabdus id.820	rs114731706	T	G	0.182308	0.0382298	2.1734e-06	-0.0424965	0.0665592	0.523164	22.7409
	Enterorhabdus id.820	rs2051957	C	T	0.0843291	0.0189864	8.89857e-06	0.0133415	0.0296904	0.653176	19.7274
	Enterorhabdus id.820	rs3017103	G	A	-0.0980897	0.0208995	2.94042e-06	-0.0138111	0.0302284	0.647749	22.028
	Enterorhabdus id.820	rs73331712	T	C	0.26199	0.055123	4.8492e-06	0.154045	0.0568577	0.00674217	22.5894
	Enterorhabdus id.820	rs77655283	G	A	0.132988	0.0298306	5.88044e-06	0.0301945	0.0464669	0.515817	19.8747
	Erysipelatoclostridium id.11381	rs1434153	G	A	-0.0684526	0.0152443	6.85299e-06	0.0196515	0.0239076	0.41109	20.1635
	Erysipelatoclostridium id.11381	rs16936671	C	T	-0.0968026	0.0217883	6.0431e-06	0.00185319	0.0343318	0.956952	19.7391
	Erysipelatoclostridium id.11381	rs17804233	C	T	0.0662914	0.0144203	4.58606e-06	-0.023278	0.0236433	0.324845	21.1332
	Erysipelatoclostridium id.11381	rs2901723	A	C	-0.0641339	0.0144295	8.79468e-06	-0.0136751	0.0238151	0.565818	19.7548
	Erysipelatoclostridium id.11381	rs340991	A	G	-0.0740482	0.0158891	3.74938e-06	0.0355155	0.0266764	0.183075	21.7185
	Erysipelatoclostridium id.11381	rs3804326	A	G	0.14147	0.0336352	9.85281e-06	0.0163627	0.0549315	0.765799	17.6905
	Erysipelatoclostridium id.11381	rs45480394	T	G	-0.0687134	0.0151835	7.66161e-06	0.0371619	0.0246065	0.130982	20.4804
	Erysipelatoclostridium id.11381	rs4697572	A	G	-0.0810636	0.0163308	7.59347e-07	0.032092	0.0296213	0.278626	24.6398
	Erysipelatoclostridium id.11381	rs58236560	G	T	-0.111157	0.0234426	2.16118e-06	0.0311149	0.0361944	0.389977	22.4834
	Erysipelatoclostridium id.11381	rs61806970	C	T	0.142548	0.0320688	9.09411e-06	0.01364	0.0468709	0.771042	19.7586
	Erysipelatoclostridium id.11381	rs622418	A	G	-0.0668051	0.0143224	3.68154e-06	0.0140314	0.0236951	0.55374	21.7564
	Erysipelatoclostridium id.11381	rs6474512	C	A	-0.067015	0.0143201	3.01544e-06	-0.00285907	0.0243335	0.906468	21.9004
	Erysipelatoclostridium id.11381	rs710230	C	T	-0.143381	0.0281514	6.33126e-07	0.0433364	0.0456417	0.342371	25.9408
	Erysipelatoclostridium id.11381	rs7221249	G	A	-0.0839861	0.0142741	4.30953e-09	-0.00565888	0.0236563	0.810941	34.6192
	Erysipelatoclostridium id.11381	rs9590927	A	G	0.0646003	0.0143479	6.39043e-06	-0.0254113	0.023744	0.284519	20.2718
	Erysipelotrichaceae UCG003 id.11384	rs75949021	T	C	-0.169667	0.0374238	3.57511e-06	0.0752377	0.0599815	0.209715	20.5541
	Escherichia Shigella id.3504	rs112767262	T	C	0.0732963	0.0163589	8.20635e-06	-0.0130679	0.0286713	0.648545	20.075
	Escherichia Shigella id.3505	rs113127095	A	G	0.151009	0.0323434	3.3335e-06	-0.039421	0.0596831	0.50893	21.7989
	Escherichia Shigella id.3506	rs113513883	A	G	0.172283	0.038041	5.27716e-06	0.0881544	0.0659011	0.181001	20.5107
	Escherichia Shigella id.3507	rs1154904	G	A	0.0613376	0.0130644	3.03753e-06	-0.0187248	0.0236276	0.428071	22.0432
	Escherichia Shigella id.3508	rs118526	A	C	0.0594401	0.013598	7.99558e-06	0.0363022	0.0258302	0.159897	19.1077
	Escherichia Shigella id.3509	rs2798105	A	G	-0.100851	0.0222045	8.24499e-06	0.0311461	0.0399331	0.435417	20.629
	Escherichia Shigella id.3510	rs4731451	G	A	-0.0609885	0.0135157	7.47309e-06	0.0419041	0.0254573	0.0997539	20.3619
	Escherichia Shigella id.3511	rs57024273	T	C	0.0626172	0.0139919	9.70465e-06	0.0507409	0.0270939	0.0610984	20.0278
	Escherichia Shigella id.3512	rs592299	T	C	-0.0592004	0.0129486	4.76925e-06	-0.0546057	0.0237466	0.0214753	20.9028
	Escherichia Shigella id.3504	rs73208162	A	G	-0.119296	0.024839	2.19392e-06	0.0130371	0.0654365	0.84208	23.0666
	Eubacterium brachy group id.11296	rs112617308	T	C	-0.170873	0.0362844	2.38035e-06	0.0482772	0.0408058	0.236771	22.1772
	Eubacterium brachy group id.11296	rs12151423	G	A	-0.101329	0.0227324	9.27043e-06	0.0110683	0.023657	0.639881	19.869
	Eubacterium brachy group id.11296	rs13139592	T	C	-0.145997	0.0327192	7.96746e-06	0.00827978	0.0349154	0.812549	19.9105
	Eubacterium brachy group id.11296	rs1384962	G	A	-0.120888	0.0266264	6.99294e-06	0.0240349	0.0254954	0.345825	20.613
	Eubacterium brachy group id.11296	rs2913110	T	C	-0.105143	0.022942	4.55806e-06	-0.028813	0.0247747	0.244829	21.0038
	Eubacterium brachy group id.11296	rs4862235	A	G	-0.104806	0.0225751	3.73147e-06	0.00205784	0.0238071	0.931118	21.5533
	Eubacterium brachy group id.11296	rs62348779	T	C	-0.201481	0.043286	3.7812e-06	-0.025194	0.044452	0.570871	21.6657
	Eubacterium brachy group id.11296	rs6591893	A	G	-0.108225	0.0240319	7.34345e-06	-0.00800827	0.0249191	0.74793	20.2805
	Eubacterium brachy group id.11296	rs720439	G	A	0.111927	0.0251252	7.0283e-06	-0.00743997	0.0275126	0.786837	19.845
	Eubacterium brachy group id.11296	rs73199919	T	C	-0.236717	0.0531335	8.1553e-06	0.0942367	0.0549162	0.0861609	19.8482
	Eubacterium coprostanoligenes group id.11375	rs1020520	T	G	-0.0590705	0.0132929	8.88976e-06	-0.0329119	0.0331584	0.320922	19.747
	Eubacterium coprostanoligenes group id.11375	rs10444197	A	G	-0.0505823	0.0113455	5.98467e-06	0.0498092	0.0247783	0.0444109	19.877
	Eubacterium coprostanoligenes group id.11375	rs11052069	C	T	-0.0477832	0.0107833	9.37951e-06	-0.0148524	0.023812	0.5328	19.6357
	Eubacterium coprostanoligenes group id.11375	rs11720857	C	T	0.0630776	0.0144485	9.26254e-06	-0.00898847	0.0309787	0.771701	19.0592
	Eubacterium coprostanoligenes group id.11375	rs12906958	C	T	-0.0533159	0.0115935	4.348e-06	0.0392554	0.0259917	0.130965	21.1487
	Eubacterium coprostanoligenes group id.11375	rs17159861	C	T	0.0962228	0.0168388	1.03786e-08	-0.0351862	0.0383717	0.359151	32.6538
	Eubacterium coprostanoligenes group id.11375	rs2644213	A	G	-0.0538845	0.0121245	9.85644e-06	-0.00360115	0.0258254	0.889101	19.7515
	Eubacterium coprostanoligenes group id.11375	rs4076415	G	T	-0.0515152	0.0110294	1.98976e-06	0.00506139	0.0245599	0.836726	21.8156
	Eubacterium coprostanoligenes group id.11375	rs62024432	C	T	-0.0769698	0.0172101	7.50205e-06	0.0627967	0.0402022	0.118283	20.002
	Eubacterium coprostanoligenes group id.11375	rs6762473	A	C	-0.0521584	0.0112353	4.26108e-06	-0.00706521	0.0249078	0.776674	21.5516
	Eubacterium coprostanoligenes group id.11375	rs76898927	G	A	0.123055	0.0266375	4.78983e-06	-0.045235	0.0521607	0.385819	21.3408
	Eubacterium coprostanoligenes group id.11375	rs9648214	T	C	-0.0828719	0.016431	2.52029e-07	-0.00818993	0.0419166	0.845091	25.4382
	Eubacterium eligens group id.14372	rs182318	G	A	-0.0824941	0.0195615	8.39827e-06	0.00787896	0.0432542	0.855461	17.7845
	Eubacterium eligens group id.14372	rs2200429	A	G	-0.0888825	0.0198479	5.29724e-06	0.0653404	0.0397479	0.100204	20.0541
	Eubacterium eligens group id.14372	rs265534	T	G	-0.0563756	0.0120127	2.26757e-06	0.00831562	0.0236886	0.725559	22.0242
	Eubacterium eligens group id.14372	rs4583233	A	C	0.0670205	0.0128122	2.83851e-07	-0.0461876	0.0262097	0.0780297	27.3633
	Eubacterium eligens group id.14372	rs56080211	T	C	-0.123093	0.0282743	9.14282e-06	0.0112093	0.044875	0.80275	18.9532
	Eubacterium eligens group id.14372	rs6923695	T	G	0.103268	0.0229525	4.87405e-06	-0.0029375	0.0470177	0.950184	20.2428
	Eubacterium fissicatena group id.14373	rs10147907	T	G	0.172263	0.039601	8.27237e-06	0.00247112	0.0447815	0.955994	18.9222
	Eubacterium fissicatena group id.14373	rs11818408	G	A	0.10585	0.0237114	8.20012e-06	-0.0148409	0.0241769	0.539317	19.9282
	Eubacterium fissicatena group id.14373	rs11876297	T	C	0.131469	0.0281712	2.66557e-06	-0.00385605	0.0266868	0.885112	21.7789
	Eubacterium fissicatena group id.14373	rs151257695	A	G	0.20951	0.0454847	3.09678e-06	-0.0184936	0.0459885	0.687584	21.2167
	Eubacterium fissicatena group id.14373	rs1768152	C	T	-0.139489	0.0316186	8.70062e-06	0.0326784	0.0388379	0.40012	19.4623
	Eubacterium fissicatena group id.14373	rs2733072	G	A	0.109644	0.0228306	1.49091e-06	0.0105118	0.0236976	0.657344	23.064
	Eubacterium fissicatena group id.14373	rs3771393	T	C	-0.130842	0.0266671	7.37904e-07	0.010294	0.0297987	0.729757	24.0737
	Eubacterium fissicatena group id.14373	rs6934739	A	G	0.111463	0.0252788	9.75326e-06	-0.0172763	0.0251014	0.491289	19.4423
	Eubacterium fissicatena group id.14373	rs7104872	G	A	0.138612	0.0291906	2.73149e-06	0.0151625	0.0373916	0.685105	22.5484
	Eubacterium hallii group id.11338	rs10501370	C	T	-0.115589	0.0252489	5.41914e-06	0.0675584	0.0490708	0.168589	20.9579
	Eubacterium hallii group id.11338	rs10798999	C	T	0.0601661	0.0126752	2.60555e-06	0.00599624	0.02677	0.822764	22.5317
	Eubacterium hallii group id.11338	rs117748144	T	C	-0.126582	0.028712	7.85995e-06	0.0812118	0.0534451	0.128627	19.4365
	Eubacterium hallii group id.11338	rs13116360	T	C	0.154124	0.0297185	2.9449e-07	-0.011809	0.0478063	0.804895	26.8959
	Eubacterium hallii group id.11338	rs17074066	T	C	-0.0813986	0.0189272	9.3491e-06	-0.0336325	0.0816205	0.680296	18.4953
	Eubacterium hallii group id.11338	rs17474256	G	A	0.0810805	0.0184573	9.45453e-06	-0.00327594	0.0399541	0.934653	19.2973
	Eubacterium hallii group id.11338	rs281379	A	G	-0.0499523	0.0112153	9.32803e-06	0.0273101	0.0240209	0.255567	19.8376
	Eubacterium hallii group id.11338	rs28584818	A	G	0.126115	0.0268627	4.43231e-06	0.0496253	0.0437541	0.256717	22.0411
	Eubacterium hallii group id.11338	rs60254196	G	A	0.0522832	0.0111865	2.69675e-06	0.0163504	0.0238149	0.49236	21.8442
	Eubacterium hallii group id.11338	rs630939	C	T	-0.0508914	0.0114352	9.15756e-06	0.0302172	0.0239363	0.206804	19.8062
	Eubacterium hallii group id.11338	rs6550770	C	T	0.198087	0.0443545	4.82303e-06	-0.00904408	0.0588203	0.877801	19.9451
	Eubacterium hallii group id.11338	rs74018587	C	T	0.208943	0.043822	3.70254e-06	0.0111829	0.0608985	0.854302	22.7338
	Eubacterium hallii group id.11338	rs78056098	G	T	-0.0507411	0.0113758	8.2882e-06	-0.097549	0.0247767	8.2467e-05	19.8955
	Eubacterium hallii group id.11338	rs949971	T	G	-0.0540164	0.0116101	3.29003e-06	0.0195093	0.025152	0.437952	21.6461
	Eubacterium nodatum group id.11297	rs10263623	C	T	0.193496	0.0439023	8.90697e-06	-0.032022	0.0596001	0.591074	19.4254
	Eubacterium nodatum group id.11297	rs10458299	T	C	-0.187753	0.041969	8.3672e-06	-0.00825603	0.0444766	0.852738	20.0132
	Eubacterium nodatum group id.11297	rs11006576	A	G	-0.110167	0.024593	7.98656e-06	0.0194021	0.0238597	0.416119	20.0669
	Eubacterium nodatum group id.11297	rs113893692	C	T	-0.185107	0.0403573	5.75705e-06	0.027231	0.0362881	0.453006	21.0379
	Eubacterium nodatum group id.11297	rs34297067	A	G	-0.186907	0.0341475	6.59781e-08	0.0318831	0.033213	0.337076	29.9594
	Eubacterium nodatum group id.11297	rs61841040	G	T	0.160621	0.0341609	3.56139e-06	-0.030915	0.0294743	0.294233	22.1078
	Eubacterium nodatum group id.11297	rs6818880	G	A	0.110081	0.0245964	7.82546e-06	0.0406503	0.0237969	0.0875972	20.03
	Eubacterium nodatum group id.11297	rs77910827	C	T	0.201788	0.0413568	9.05378e-07	0.03382	0.0383934	0.378382	23.8066
	Eubacterium nodatum group id.11297	rs7827125	C	T	0.1223	0.0271331	7.17348e-06	-0.00659245	0.0262641	0.801809	20.3167
	Eubacterium nodatum group id.11297	rs7880204	T	C	-0.125454	0.0275303	6.8388e-06	0.00824488	0.027427	0.763711	20.7657
	Eubacterium nodatum group id.11297	rs9425984	T	C	-0.130234	0.0292347	7.20676e-06	0.00222251	0.0284502	0.937733	19.845
	Eubacterium oxidoreducens group id.11339	rs12129908	A	C	-0.0893273	0.0198333	5.79522e-06	0.0212741	0.0240682	0.376745	20.2852
	Eubacterium oxidoreducens group id.11339	rs12423772	G	T	0.14098	0.0295029	2.62924e-06	-0.0268128	0.0335157	0.423706	22.8342
	Eubacterium oxidoreducens group id.11339	rs2973294	G	T	0.0923559	0.0195439	2.38836e-06	-0.0285607	0.0239328	0.232724	22.3309
	Eubacterium oxidoreducens group id.11339	rs34561138	G	A	0.216145	0.045992	2.51166e-06	0.00155206	0.06088	0.979661	22.0864
	Eubacterium oxidoreducens group id.11339	rs440215	T	C	-0.0932766	0.0195294	1.65406e-06	0.00192205	0.0237976	0.935628	22.8122
	Eubacterium rectale group id.14374	rs10248854	C	A	-0.0527827	0.0113464	4.20678e-06	0.0269377	0.0241578	0.26482	21.6405
	Eubacterium rectale group id.14374	rs10797540	A	G	0.0503179	0.0108389	3.53387e-06	0.0258441	0.0237606	0.276732	21.5514
	Eubacterium rectale group id.14374	rs143694765	T	C	0.0870025	0.019779	9.75371e-06	0.0158654	0.0392645	0.686166	19.3488
	Eubacterium rectale group id.14374	rs2884897	A	G	-0.129364	0.0289021	6.44421e-06	-0.102832	0.0642457	0.109466	20.034
	Eubacterium rectale group id.14374	rs314726	T	C	0.0528824	0.0109486	1.37965e-06	-0.01398	0.0238381	0.557568	23.3295
	Eubacterium rectale group id.14374	rs35398954	A	G	-0.0901402	0.0174602	5.39946e-07	-0.0127867	0.0322104	0.691387	26.6525
	Eubacterium rectale group id.14374	rs59427698	A	G	-0.0576035	0.0130853	5.36908e-06	-0.0351961	0.0302036	0.243899	19.379
	Eubacterium rectale group id.14374	rs62547233	A	G	0.0536319	0.0120201	9.89829e-06	-0.0167058	0.0262045	0.523789	19.9081
	Eubacterium ruminantium group id.11340	rs10131724	C	A	0.199832	0.0414577	2.38666e-06	0.0018946	0.040372	0.96257	23.2338
	Eubacterium ruminantium group id.11340	rs10923018	G	A	0.0726438	0.0160924	6.79548e-06	-0.00657993	0.023945	0.783475	20.3777
	Eubacterium ruminantium group id.11340	rs11637981	T	G	0.073258	0.0160888	5.43676e-06	0.0222381	0.0237612	0.349325	20.733
	Eubacterium ruminantium group id.11340	rs13025464	C	T	0.0737077	0.0163786	6.96835e-06	0.0129818	0.024178	0.591319	20.2522
	Eubacterium ruminantium group id.11340	rs139749	C	T	-0.0845439	0.0171791	8.58836e-07	-0.0539277	0.0250137	0.0310892	24.2194
	Eubacterium ruminantium group id.11340	rs16891896	G	A	-0.174787	0.0390573	2.38122e-06	0.0540439	0.0422923	0.201296	20.0269
	Eubacterium ruminantium group id.11340	rs17519472	C	T	0.107804	0.0233984	4.7036e-06	0.0148664	0.0341641	0.663456	21.2274
	Eubacterium ruminantium group id.11340	rs209813	G	A	-0.103488	0.0236391	9.23145e-06	-0.00453869	0.0336809	0.892805	19.1654
	Eubacterium ruminantium group id.11340	rs2116427	A	G	0.0911461	0.0182353	4.67369e-07	-0.0120081	0.0269888	0.656372	24.9833
	Eubacterium ruminantium group id.11340	rs2229917	A	G	0.153538	0.0323922	2.15894e-06	-0.0755479	0.0588023	0.19887	22.4673
	Eubacterium ruminantium group id.11340	rs2418654	C	T	-0.0748879	0.0165852	6.17248e-06	0.0359225	0.0242264	0.138132	20.3883
	Eubacterium ruminantium group id.11340	rs2817174	C	T	-0.0734306	0.0163687	7.86955e-06	-0.0171295	0.0241487	0.478118	20.1245
	Eubacterium ruminantium group id.11340	rs57340348	T	C	-0.0979429	0.0212166	4.93276e-06	-0.0110086	0.029737	0.711235	21.3105
	Eubacterium ruminantium group id.11340	rs606117	G	A	-0.0833243	0.018056	4.81637e-06	-0.0174054	0.0265247	0.511697	21.2961
	Eubacterium ruminantium group id.11340	rs6676699	T	G	0.0888124	0.0196447	6.37984e-06	0.00224969	0.0259291	0.93086	20.4388
	Eubacterium ruminantium group id.11340	rs7000472	G	A	0.0762282	0.016523	4.06846e-06	-0.0234857	0.0240241	0.328278	21.284
	Eubacterium ruminantium group id.11340	rs72836424	C	T	-0.139825	0.030069	2.62126e-06	0.0540485	0.03775	0.152216	21.6238
	Eubacterium ruminantium group id.11340	rs73139629	A	C	-0.115098	0.0247909	5.36204e-06	0.0474744	0.0409086	0.245846	21.5551
	Eubacterium ventriosum group id.11341	rs11617697	A	G	-0.143349	0.0286241	7.21755e-07	-0.0323237	0.0522633	0.536261	25.0799
	Eubacterium ventriosum group id.11341	rs12964517	G	A	0.0587198	0.0123453	2.07501e-06	0.0144361	0.0263004	0.58308	22.6238
	Eubacterium ventriosum group id.11341	rs13082419	C	T	-0.0715522	0.016137	9.55983e-06	-0.00101602	0.0373711	0.97831	19.6608
	Eubacterium ventriosum group id.11341	rs16884680	G	T	-0.0906428	0.0191909	1.73968e-06	-0.0210611	0.0391718	0.590813	22.3088
	Eubacterium ventriosum group id.11341	rs35179274	C	T	-0.0627263	0.013786	5.75798e-06	0.0139176	0.0305292	0.648478	20.7025
	Eubacterium ventriosum group id.11341	rs3809430	T	C	-0.0548171	0.0118426	3.5532e-06	-0.0182425	0.0255397	0.475053	21.4258
	Eubacterium ventriosum group id.11341	rs57199565	T	C	0.0783394	0.0160257	7.9704e-07	-0.0247432	0.0307355	0.420798	23.8961
	Eubacterium ventriosum group id.11341	rs66746423	C	T	0.0751501	0.0164978	6.11139e-06	0.005462	0.0329553	0.868362	20.7495
	Eubacterium ventriosum group id.11341	rs6704822	G	A	-0.0739179	0.0166705	6.62232e-06	0.0282262	0.0352542	0.423336	19.6608
	Eubacterium ventriosum group id.11341	rs72783037	C	A	0.0658926	0.0143747	6.54757e-06	0.00147941	0.0291284	0.959493	21.0124
	Eubacterium ventriosum group id.11341	rs73615400	T	C	-0.0956303	0.0193428	9.53608e-07	0.0512357	0.0404015	0.204739	24.4429
	Eubacterium ventriosum group id.11341	rs73849225	T	C	0.0975711	0.0224388	5.20907e-06	-0.00296175	0.0429577	0.945033	18.9079
	Eubacterium ventriosum group id.11341	rs78250280	G	A	0.0749762	0.0164404	3.35792e-06	0.052082	0.0338428	0.123819	20.798
	Eubacterium ventriosum group id.11341	rs876734	T	C	0.0618696	0.0132532	2.88908e-06	-0.00385868	0.0265513	0.884451	21.7928
	Eubacterium ventriosum group id.11341	rs9316536	T	G	-0.0817111	0.0183121	7.8352e-06	-0.0184759	0.0345243	0.592542	19.9107
	Eubacterium xylanophilum group id.14375	rs10140184	A	C	0.0576795	0.012599	4.95861e-06	-0.00261184	0.0240143	0.913391	20.959
	Eubacterium xylanophilum group id.14375	rs10917203	A	C	0.0612633	0.0130917	3.15152e-06	0.0160457	0.0243125	0.509269	21.8982
	Eubacterium xylanophilum group id.14375	rs112176119	C	T	-0.113455	0.0245762	3.32767e-06	-0.0263515	0.0408886	0.519271	21.3117
	Eubacterium xylanophilum group id.14375	rs13239072	G	A	0.0687427	0.0142728	1.81782e-06	-0.0377352	0.0263653	0.15236	23.1972
	Eubacterium xylanophilum group id.14375	rs17830032	G	A	-0.160597	0.0310515	2.38891e-07	0.0629391	0.0435869	0.148741	26.7491
	Eubacterium xylanophilum group id.14375	rs1999224	G	T	-0.0949051	0.0203503	3.75491e-06	-0.0150691	0.0395088	0.702898	21.7489
	Eubacterium xylanophilum group id.14375	rs2012708	G	A	-0.0573202	0.0126905	6.52544e-06	-0.00155799	0.0248637	0.950036	20.4013
	Eubacterium xylanophilum group id.14375	rs2213117	T	G	0.0877797	0.0189012	4.21328e-06	-0.0461632	0.0324705	0.155114	21.568
	Eubacterium xylanophilum group id.14375	rs75586835	A	G	-0.114498	0.0263455	9.38707e-06	-0.0838473	0.0460624	0.0687132	18.8879
	Faecalibacterium id.2057	rs10927394	G	T	-0.232262	0.0512364	7.01892e-06	-0.00982168	0.0868216	0.909932	20.5494
	Faecalibacterium id.2057	rs114946999	C	T	-0.0861565	0.01896	5.69574e-06	-0.0294972	0.0356848	0.40846	20.649
	Faecalibacterium id.2057	rs11776390	T	C	-0.078354	0.017183	6.39676e-06	-0.0806873	0.0476585	0.0904503	20.7933
	Faecalibacterium id.2057	rs1271565	C	T	-0.0576251	0.0119649	1.3017e-06	-0.00334484	0.0270375	0.901544	23.1956
	Faecalibacterium id.2057	rs12753492	A	C	0.0641305	0.0149933	8.80278e-06	-0.0592562	0.0373806	0.112918	18.2951
	Faecalibacterium id.2057	rs2835874	T	C	-0.0866356	0.0196496	7.54397e-06	0.0656624	0.0626279	0.29443	19.4395
	Faecalibacterium id.2057	rs6910935	G	A	-0.134864	0.0277032	1.37848e-06	-0.00296121	0.0491362	0.951944	23.6991
	Faecalibacterium id.2057	rs75499067	C	T	0.227585	0.0465522	1.76449e-06	0.0685804	0.0452367	0.129511	23.9005
	Faecalibacterium id.2057	rs79656633	T	C	0.145631	0.0323019	8.13561e-06	-0.0140816	0.0397799	0.723348	20.326
	Faecalibacterium id.2057	rs9536330	T	C	-0.048317	0.010797	5.33261e-06	0.0130277	0.0237137	0.58275	20.026
	Family XIII AD3011 group id.11293	rs11126423	T	C	-0.0904399	0.0196301	5.91248e-06	-0.000573247	0.0411492	0.988885	21.2263
	Family XIII AD3011 group id.11293	rs11736617	G	A	-0.0759493	0.0172101	9.02049e-06	0.0203967	0.0510876	0.689709	19.4751
	Family XIII AD3011 group id.11293	rs12812672	T	C	-0.096065	0.020828	2.55806e-06	-0.0158986	0.0456377	0.727567	21.2733
	Family XIII AD3011 group id.11293	rs149302	T	C	-0.0645635	0.0143225	7.48187e-06	0.00234855	0.0279709	0.933085	20.3206
	Family XIII AD3011 group id.11293	rs16840310	G	A	0.0608052	0.0122149	6.75118e-07	0.00474985	0.0239963	0.843091	24.78
	Family XIII AD3011 group id.11293	rs16940167	C	T	0.0732552	0.0159898	3.90841e-06	0.00684243	0.0301357	0.820382	20.989
	Family XIII AD3011 group id.11293	rs17156849	G	A	-0.112891	0.0245292	4.1917e-06	0.0457329	0.0498501	0.358929	21.1813
	Family XIII AD3011 group id.11293	rs62029761	A	G	0.128753	0.0276002	3.89081e-06	-0.0270986	0.0525316	0.605957	21.7616
	Family XIII AD3011 group id.11293	rs62200412	C	T	-0.0800851	0.0163834	5.80216e-07	-0.0144181	0.0272919	0.597298	23.8944
	Family XIII AD3011 group id.11293	rs72730932	C	A	-0.0899559	0.0177107	6.88763e-07	-0.0350913	0.0404618	0.385794	25.7981
	Family XIII AD3011 group id.11293	rs739451	C	T	0.0649589	0.0147534	7.87807e-06	0.00558009	0.0290622	0.847738	19.3862
	Family XIII AD3011 group id.11293	rs9276029	A	G	-0.0811384	0.0185669	8.92771e-06	-0.0156306	0.0295796	0.597206	19.0974
	Family XIII AD3011 group id.11293	rs9837139	A	G	0.10752	0.0240482	8.70803e-06	-0.00423178	0.042489	0.920664	19.99
	Family XIII UCG001 id.11294	rs112362903	A	G	-0.149047	0.0333271	7.87771e-06	-0.101917	0.0662792	0.124125	20.001
	Family XIII UCG001 id.11294	rs12049454	T	C	-0.0647298	0.0134065	1.17379e-06	-0.00452147	0.0242952	0.852362	23.3119
	Family XIII UCG001 id.11294	rs1426266	C	T	0.0665521	0.0137151	1.24934e-06	-0.0277751	0.0265707	0.295871	23.5465
	Family XIII UCG001 id.11294	rs3842897	G	A	-0.112639	0.0242751	5.19709e-06	0.0575803	0.0416861	0.167192	21.5306
	Family XIII UCG001 id.11294	rs62414802	C	T	-0.0611904	0.013457	4.29181e-06	0.0214264	0.0272935	0.432432	20.6762
	Family XIII UCG001 id.11294	rs7119679	G	A	-0.0809085	0.0174782	3.52493e-06	0.0430313	0.0279294	0.123385	21.4287
	Family XIII UCG001 id.11294	rs76463770	A	G	0.19313	0.0419866	3.77477e-06	0.109302	0.0682858	0.109455	21.1582
	Family XIII UCG001 id.11294	rs8076666	G	A	-0.088655	0.0198094	8.01826e-06	0.0391063	0.0364983	0.283964	20.0292
	Flavonifractor id.2059	rs114873521	C	T	-0.130067	0.0294087	7.12525e-06	0.11588	0.0462829	0.0122891	19.5606
	Flavonifractor id.2059	rs11811696	T	C	-0.116063	0.0241012	2.07348e-06	-0.0689354	0.0431031	0.10975	23.1905
	Flavonifractor id.2059	rs12030302	G	A	0.0692276	0.0137467	5.60841e-07	0.0205591	0.0236664	0.385007	25.3607
	Flavonifractor id.2059	rs34066017	A	G	0.0764294	0.0159789	1.52086e-06	0.0293853	0.0292108	0.314429	22.8785
	Flavonifractor id.2059	rs806808	C	T	-0.0667272	0.0136557	1.17972e-06	-0.00460782	0.0239034	0.847141	23.8769
	Fusicatenibacter id.11305	rs10439674	A	G	-0.0572129	0.0130007	7.68493e-06	0.0064371	0.0294185	0.826797	19.3666
	Fusicatenibacter id.11305	rs167879	T	C	0.0659543	0.0148763	5.86894e-06	0.0100095	0.0332145	0.763141	19.6561
	Fusicatenibacter id.11305	rs1864685	A	C	-0.0494799	0.0108105	4.96158e-06	0.0141626	0.0240228	0.555495	20.9491
	Fusicatenibacter id.11305	rs2025938	G	A	-0.0967298	0.0205426	2.98834e-06	-0.0479419	0.0477102	0.314966	22.1722
	Fusicatenibacter id.11305	rs206581	A	G	-0.0568339	0.0127894	8.95757e-06	-0.0135465	0.0287278	0.637252	19.7476
	Fusicatenibacter id.11305	rs2132128	G	A	-0.0771914	0.0160344	1.07686e-06	-0.0291209	0.0394161	0.460025	23.1757
	Fusicatenibacter id.11305	rs3303	T	C	-0.0953657	0.020407	3.93895e-06	0.0249486	0.048329	0.605699	21.8387
	Fusicatenibacter id.11305	rs4378146	A	C	-0.0616691	0.0125259	7.20444e-07	0.0164789	0.0270921	0.543018	24.2391
	Fusicatenibacter id.11305	rs60254196	G	A	0.0492427	0.0109365	5.46739e-06	0.0163504	0.0238149	0.49236	20.2734
	Fusicatenibacter id.11305	rs62187631	T	C	-0.0710571	0.015924	4.54527e-06	-0.00115219	0.0297995	0.969158	19.9118
	Fusicatenibacter id.11305	rs62353480	A	G	-0.0701397	0.0145589	1.56769e-06	-0.020989	0.0314944	0.505132	23.2098
	Fusicatenibacter id.11305	rs6515626	G	A	0.141575	0.0313559	7.28652e-06	-0.0165773	0.0474422	0.726773	20.3861
	Fusicatenibacter id.11305	rs704418	C	T	-0.0739124	0.0151073	7.77428e-07	0.0120309	0.0358043	0.736858	23.9365
	Fusicatenibacter id.11305	rs73103914	A	G	-0.0597324	0.0134458	8.29564e-06	-0.0101374	0.0330148	0.758799	19.7354
	Fusicatenibacter id.11305	rs792108	C	T	0.0508345	0.0113843	8.49533e-06	-0.0080993	0.0240458	0.736246	19.939
	Fusicatenibacter id.11305	rs8028026	G	A	0.0792146	0.0180505	8.06325e-06	-0.0434114	0.0405476	0.284337	19.2589
	Fusicatenibacter id.11305	rs8063430	T	C	-0.104026	0.022217	4.9289e-06	-0.000531416	0.0539314	0.992138	21.9237
	Fusicatenibacter id.11305	rs9905659	G	A	-0.061617	0.0136576	7.30988e-06	0.013767	0.030501	0.651729	20.3541
	Gordonibacter id.821	rs13412653	A	C	0.107597	0.0239228	8.61133e-06	0.00456117	0.0244701	0.852133	20.2291
	Gordonibacter id.821	rs16955299	G	A	-0.196423	0.0433538	6.37016e-06	-0.0431894	0.0399181	0.279274	20.5272
	Gordonibacter id.821	rs322296	G	A	0.17869	0.037722	4.0242e-06	0.0764684	0.0446332	0.0866643	22.4394
	Gordonibacter id.821	rs35042269	C	A	-0.180293	0.0403296	8.10849e-06	0.0684572	0.0375453	0.0682543	19.9853
	Gordonibacter id.821	rs3765837	T	G	-0.190729	0.0433608	7.16902e-06	-0.0116989	0.0457699	0.798258	19.3481
	Gordonibacter id.821	rs4596722	G	A	-0.102908	0.0231571	9.0567e-06	0.00690339	0.0236419	0.770288	19.7483
	Gordonibacter id.821	rs71545975	A	G	-0.153972	0.0338918	7.03947e-06	0.0510799	0.0312813	0.102485	20.6393
	Gordonibacter id.821	rs72714787	C	A	0.181405	0.0377102	1.42889e-06	-0.029143	0.0350824	0.406142	23.1409
	Gordonibacter id.821	rs72939513	A	G	-0.21399	0.0490592	7.98197e-06	0.0108506	0.0539913	0.840722	19.0259
	Gordonibacter id.821	rs7294633	T	C	-0.12867	0.0249946	3.43764e-07	-0.043124	0.0265976	0.104943	26.501
	Gordonibacter id.821	rs768830	A	G	-0.149852	0.0333315	7.75586e-06	0.00950283	0.0325602	0.770398	20.2123
	Haemophilus id.3698	rs10781340	A	G	-0.0948915	0.0203221	4.32265e-06	-0.0346064	0.035561	0.330477	21.8031
	Haemophilus id.3698	rs111582866	G	A	-0.124265	0.026016	1.27347e-06	0.00184563	0.0418824	0.964851	22.8148
	Haemophilus id.3698	rs35509	G	A	0.128249	0.0268779	2.00951e-06	0.0827577	0.0584707	0.15696	22.7676
	Haemophilus id.3698	rs4822728	T	C	0.0705861	0.0151388	3.47848e-06	0.00428055	0.023623	0.856208	21.7398
	Haemophilus id.3698	rs76022354	C	T	0.244638	0.0505504	1.83033e-06	0.11212	0.0541346	0.0383469	23.4206
	Haemophilus id.3698	rs78909003	T	C	-0.246256	0.0503924	1.66744e-06	-0.0236182	0.0516141	0.647245	23.8805
	Haemophilus id.3698	rs9328464	T	C	0.0723095	0.0148799	1.42269e-06	-0.0154463	0.023798	0.5163	23.6151
	Haemophilus id.3698	rs9382510	C	T	-0.093521	0.0172649	7.12049e-08	0.00919404	0.0270627	0.734059	29.342
	Haemophilus id.3698	rs9895850	T	C	-0.192957	0.0416755	2.14062e-06	-0.0639152	0.0578326	0.269083	21.4368
	Holdemanella id.11393	rs12513188	G	A	0.0903906	0.0195276	4.65479e-06	0.0596954	0.0267707	0.0257555	21.4264
	Holdemanella id.11393	rs17586763	T	C	-0.227285	0.0510135	7.71951e-06	-0.0445109	0.0529899	0.400916	19.8505
	Holdemanella id.11393	rs1926302	G	A	-0.107972	0.0231421	7.50136e-06	0.0142703	0.0284566	0.616037	21.7679
	Holdemanella id.11393	rs34187114	C	A	-0.104505	0.022601	5.13499e-06	0.0112351	0.0374891	0.764415	21.3805
	Holdemanella id.11393	rs35228298	G	A	0.0934832	0.0202886	7.29844e-06	-0.00828102	0.0322475	0.797336	21.2306
	Holdemanella id.11393	rs4541991	T	C	-0.0927334	0.0194435	2.10092e-06	0.0402619	0.0253458	0.112173	22.747
	Holdemanella id.11393	rs607782	C	T	0.0854214	0.0172515	7.19449e-07	0.000879966	0.0245557	0.971413	24.5177
	Holdemanella id.11393	rs62113381	T	C	-0.105447	0.0232029	5.53886e-06	-0.0262878	0.0351158	0.454096	20.653
	Holdemanella id.11393	rs73011279	T	C	-0.0961669	0.0199336	1.36044e-06	-0.00320962	0.0280631	0.908943	23.2745
	Holdemanella id.11393	rs75764681	T	C	-0.283103	0.0598999	1.94272e-06	-0.0755026	0.0577902	0.191384	22.3376
	Holdemanella id.11393	rs8113760	G	A	0.078999	0.01734	4.62392e-06	0.00337219	0.0255316	0.894922	20.7561
	Holdemania id.2157	rs10885477	T	C	-0.135137	0.0301894	8.59825e-06	-0.0937957	0.053858	0.0815887	20.0373
	Holdemania id.2157	rs11080063	G	A	-0.0665238	0.0149837	6.66884e-06	-0.0112019	0.023959	0.640112	19.7113
	Holdemania id.2157	rs111745969	A	G	0.120677	0.0265781	3.70775e-06	0.0145955	0.0346318	0.673426	20.6158
	Holdemania id.2157	rs113593397	A	G	-0.128935	0.0282526	9.35729e-06	-0.0213576	0.0400405	0.593757	20.8269
	Holdemania id.2157	rs116500994	G	T	-0.13755	0.0293386	2.34477e-06	-0.0295771	0.0562686	0.599137	21.9807
	Holdemania id.2157	rs12701617	A	G	-0.0660617	0.0149427	9.51853e-06	-0.00869882	0.0236996	0.713585	19.5453
	Holdemania id.2157	rs1867876	T	C	0.0842919	0.0162192	2.7388e-07	0.030484	0.0256991	0.235548	27.0093
	Holdemania id.2157	rs4146507	C	T	0.079488	0.0177002	7.2297e-06	0.00669536	0.0274946	0.807606	20.1673
	Holdemania id.2157	rs73139538	G	A	-0.148594	0.0327469	7.77177e-06	0.00931022	0.070342	0.894702	20.5903
	Holdemania id.2157	rs77293403	A	G	0.164556	0.0341775	1.77468e-06	-0.14684	0.0635138	0.0207812	23.1818
	Holdemania id.2157	rs80149660	C	T	-0.232987	0.0519183	6.04213e-06	-0.0989952	0.0579229	0.0874359	20.1383
	Holdemania id.2157	rs9500080	C	T	0.0926764	0.0178886	4.08517e-07	-0.00816273	0.031239	0.793862	26.8402
	Holdemania id.2157	rs9529719	C	T	-0.074038	0.0160494	5.96664e-06	-0.00319034	0.025283	0.899585	21.281
	Holdemania id.2157	rs967319	T	C	0.0788638	0.0176744	8.38147e-06	0.0216272	0.0276644	0.434349	19.9098
	Howardella id.2000	rs10048062	C	T	-0.147352	0.0336531	8.58875e-06	-0.0300484	0.0411702	0.465477	19.1718
	Howardella id.2000	rs12452946	A	G	-0.105833	0.0228941	3.80391e-06	0.000439007	0.0236688	0.985202	21.3695
	Howardella id.2000	rs1484873	G	A	0.227831	0.046335	2.55918e-06	-0.0705062	0.0333286	0.034389	24.1773
	Howardella id.2000	rs17167098	G	A	-0.169366	0.0352068	1.12323e-06	0.0184597	0.0344357	0.591915	23.1419
	Howardella id.2000	rs2154047	A	C	0.192557	0.0420093	9.97034e-06	-0.0152656	0.0413698	0.712125	21.0101
	Howardella id.2000	rs36081916	T	C	-0.18123	0.0402987	4.70046e-06	0.00374183	0.0422053	0.929354	20.2245
	Howardella id.2000	rs3791893	A	G	0.147035	0.034023	9.49708e-06	0.00465665	0.0340226	0.891134	18.6765
	Howardella id.2000	rs609430	T	G	-0.112045	0.0239328	3.34488e-06	0.00957245	0.0248209	0.699749	21.9178
	Howardella id.2000	rs672217	G	A	0.164146	0.0349993	3.52468e-06	0.0268188	0.0298815	0.369449	21.9959
	Hungatella id.11306	rs10044993	A	C	-0.139547	0.0316748	8.06659e-06	-0.0221207	0.0423155	0.601143	19.4095
	Hungatella id.11306	rs13128780	T	C	-0.149725	0.0312777	1.74997e-06	0.00964949	0.0301391	0.748843	22.915
	Hungatella id.11306	rs13249325	T	G	-0.100023	0.0225883	9.6917e-06	0.0243379	0.0236559	0.30356	19.608
	Hungatella id.11306	rs17092615	G	A	0.152235	0.0337867	7.37683e-06	-0.0269671	0.0342572	0.431166	20.3019
	Hungatella id.11306	rs72759041	G	T	-0.126025	0.0282242	3.86091e-06	-0.0492786	0.0291031	0.0904087	19.9375
	Intestinibacter id.11345	rs10805326	A	G	-0.0775151	0.0139665	3.54544e-08	-0.0023656	0.025925	0.927295	30.8033
	Intestinibacter id.11345	rs11109097	T	C	-0.0624272	0.0138539	5.4949e-06	-0.0318916	0.0238122	0.180474	20.305
	Intestinibacter id.11345	rs118030283	G	A	-0.151829	0.0324471	2.67436e-06	0.0378148	0.0563417	0.502114	21.8956
	Intestinibacter id.11345	rs16938435	T	C	-0.112189	0.0235439	1.80098e-06	0.0716715	0.0399463	0.0727813	22.7062
	Intestinibacter id.11345	rs2098844	T	C	0.0575295	0.0128416	6.78875e-06	0.019928	0.0245201	0.416378	20.0698
	Intestinibacter id.11345	rs2702387	G	A	-0.0608559	0.0132145	4.25991e-06	0.0364345	0.0240968	0.130532	21.2082
	Intestinibacter id.11345	rs4327025	G	A	-0.0810346	0.0154397	1.64327e-07	-0.0671383	0.0303763	0.0270901	27.5463
	Intestinibacter id.11345	rs447950	A	G	0.0628342	0.0136652	5.6391e-06	0.0119278	0.024388	0.624781	21.1427
	Intestinibacter id.11345	rs478972	C	T	0.142681	0.0297116	1.81991e-06	0.0480485	0.041198	0.2435	23.0611
	Intestinibacter id.11345	rs6062862	A	G	0.0924508	0.0204658	6.6799e-06	-0.0373044	0.0430167	0.385828	20.4063
	Intestinibacter id.11345	rs62430350	T	C	0.151096	0.0351476	6.84227e-06	-0.0411102	0.0615087	0.503901	18.4805
	Intestinibacter id.11345	rs68093214	C	T	0.0662258	0.0149877	9.25763e-06	-0.0130448	0.0275249	0.63555	19.5247
	Intestinibacter id.11345	rs6875660	C	T	0.0890455	0.0193905	3.05781e-06	-0.0404264	0.0494292	0.413434	21.0885
	Intestinibacter id.11345	rs893394	G	A	0.0583322	0.0130729	7.85037e-06	-0.0284417	0.0240155	0.236291	19.9101
	Intestinibacter id.11345	rs9348442	C	T	0.099082	0.0221625	6.25936e-06	0.00122541	0.0356804	0.972603	19.9872
	Intestinimonas id.2062	rs10262702	T	C	0.0918017	0.0194885	2.06072e-06	0.0110297	0.0359504	0.758992	22.1894
	Intestinimonas id.2062	rs11258178	A	G	0.0660742	0.0134139	6.982e-07	0.0157094	0.0236885	0.507224	24.2635
	Intestinimonas id.2062	rs12226153	A	G	-0.151142	0.0306922	5.12165e-07	0.14976	0.0992603	0.131359	24.2501
	Intestinimonas id.2062	rs17067892	C	T	0.107194	0.0250013	6.37926e-06	-0.032486	0.0420972	0.440298	18.383
	Intestinimonas id.2062	rs1859797	G	A	0.060368	0.0131793	4.1223e-06	0.0192211	0.0237419	0.418179	20.9811
	Intestinimonas id.2062	rs2276760	A	G	-0.0685233	0.0152546	7.84061e-06	0.0359772	0.0276206	0.192729	20.1779
	Intestinimonas id.2062	rs2731794	C	T	0.120632	0.0257529	1.91743e-06	0.0921773	0.0642953	0.15167	21.9418
	Intestinimonas id.2062	rs2930225	T	G	-0.0729524	0.0152948	1.34623e-06	0.0206645	0.0279794	0.460174	22.7505
	Intestinimonas id.2062	rs4113676	A	C	-0.218507	0.0490152	7.41635e-06	-0.0370783	0.102594	0.717794	19.8733
	Intestinimonas id.2062	rs4784055	T	C	-0.175324	0.038599	8.71806e-07	-0.0183136	0.0534398	0.731828	20.6315
	Intestinimonas id.2062	rs62240188	G	A	0.130074	0.0267179	2.20308e-06	-0.0228683	0.0404347	0.571692	23.7015
	Intestinimonas id.2062	rs6934519	C	T	0.0692373	0.0151154	8.56959e-06	0.0309464	0.0270037	0.251793	20.9817
	Intestinimonas id.2062	rs716604	A	G	0.0818068	0.0165992	8.56624e-07	-0.0144732	0.0279838	0.605018	24.2887
	Intestinimonas id.2062	rs7170984	T	C	-0.0658116	0.0140767	2.98353e-06	0.00821456	0.0263265	0.755021	21.8576
	Intestinimonas id.2062	rs72982915	C	T	0.183158	0.0402743	4.91157e-06	-0.0356093	0.0517323	0.491239	20.6822
	Intestinimonas id.2062	rs9823439	C	T	0.0581947	0.0131455	9.85871e-06	-0.0106445	0.0237842	0.654481	19.598
	Lachnoclostridium id.11308	rs1031599	T	G	0.078627	0.0175644	6.31379e-06	0.0164774	0.0478243	0.730441	20.039
	Lachnoclostridium id.11308	rs12566975	T	C	-0.0468097	0.0105787	9.57194e-06	-0.0069535	0.023646	0.768707	19.5797
	Lachnoclostridium id.11308	rs1528479	A	G	0.0497799	0.0111919	9.63984e-06	0.0203365	0.0244012	0.404608	19.7834
	Lachnoclostridium id.11308	rs1997204	C	T	0.108075	0.0242022	5.97077e-06	-0.0465474	0.0568592	0.412989	19.9407
	Lachnoclostridium id.11308	rs2385421	A	G	0.0746186	0.0180734	7.13724e-06	-0.0313864	0.0367354	0.392889	17.0457
	Lachnoclostridium id.11308	rs3821998	C	A	-0.0864066	0.0192519	6.72048e-06	0.00929999	0.038751	0.810335	20.144
	Lachnoclostridium id.11308	rs4738679	A	G	0.0520267	0.011404	4.41754e-06	-0.0209669	0.0242355	0.386965	20.8132
	Lachnoclostridium id.11308	rs6112314	A	C	-0.0561715	0.0108174	2.43215e-07	0.0397712	0.0250397	0.112212	26.9641
	Lachnoclostridium id.11308	rs615997	T	C	0.0511752	0.0106491	2.0268e-06	-0.0400181	0.023619	0.0902049	23.0937
	Lachnoclostridium id.11308	rs62285313	A	G	0.0864203	0.0181565	1.58332e-06	0.0253456	0.0401493	0.527854	22.6552
	Lachnoclostridium id.11308	rs72829893	G	T	0.117472	0.0268103	5.57763e-06	-0.00863442	0.0394535	0.826767	19.1984
	Lachnoclostridium id.11308	rs78068103	A	G	0.0886199	0.0194248	3.66522e-06	-0.0264987	0.0370195	0.474113	20.8137
	Lachnoclostridium id.11308	rs789029	C	T	-0.0641288	0.0137974	3.75327e-06	-0.0176644	0.0340628	0.604052	21.6029
	Lachnospiraceae FCS020 group id.11314	rs10093861	G	A	-0.0568869	0.0121152	3.05626e-06	-0.010675	0.0240293	0.656863	22.0477
	Lachnospiraceae FCS020 group id.11314	rs1254846	A	G	-0.105963	0.0232501	5.59667e-06	0.0266914	0.0338987	0.431054	20.7711
	Lachnospiraceae FCS020 group id.11314	rs1363769	C	T	0.200628	0.0449372	1.58161e-06	-0.0451056	0.066299	0.496292	19.9329
	Lachnospiraceae FCS020 group id.11314	rs2322265	C	T	-0.0666305	0.0141577	5.20811e-06	0.0341298	0.0270057	0.206303	22.1493
	Lachnospiraceae FCS020 group id.11314	rs2862811	C	T	-0.0564927	0.0121736	3.91913e-06	0.00973646	0.0257467	0.705308	21.5351
	Lachnospiraceae FCS020 group id.11314	rs35035870	T	C	-0.190615	0.0414403	2.62029e-06	-0.0922465	0.0599915	0.124132	21.1577
	Lachnospiraceae FCS020 group id.11314	rs3999074	G	T	-0.0550587	0.0121847	6.55043e-06	-0.0265564	0.0237406	0.263308	20.4184
	Lachnospiraceae FCS020 group id.11314	rs4452603	T	G	0.0604208	0.0135965	8.98194e-06	0.0132512	0.0267495	0.620332	19.7478
	Lachnospiraceae FCS020 group id.11314	rs7249113	G	A	0.0679483	0.0133496	3.721e-07	-0.00693325	0.0259398	0.789253	25.9072
	Lachnospiraceae FCS020 group id.11314	rs72793667	A	G	-0.116881	0.0246589	1.63422e-06	0.0599362	0.0610874	0.326516	22.4668
	Lachnospiraceae FCS020 group id.11314	rs9308097	G	A	-0.055381	0.0123659	7.47291e-06	-0.0174092	0.0235697	0.460134	20.0572
	Lachnospiraceae FCS020 group id.11314	rs9788306	C	T	-0.062804	0.0130744	1.38618e-06	-0.0516659	0.0261368	0.0480707	23.0744
	Lachnospiraceae NC2004 group id.11316	rs117467633	T	C	-0.169687	0.0383169	9.13314e-06	-0.0228969	0.0601452	0.70343	19.6118
	Lachnospiraceae NC2004 group id.11316	rs12127733	G	A	0.115182	0.0246006	3.10592e-06	0.000679406	0.030792	0.982397	21.9219
	Lachnospiraceae NC2004 group id.11316	rs12208226	C	A	-0.154739	0.0340372	9.74833e-06	-0.0153667	0.0388958	0.692789	20.6677
	Lachnospiraceae NC2004 group id.11316	rs12863463	G	A	-0.156365	0.0345372	6.03976e-06	-0.0209406	0.0440888	0.634813	20.4977
	Lachnospiraceae NC2004 group id.11316	rs17067076	G	A	-0.154631	0.0352194	5.61203e-06	-0.0461353	0.0370839	0.21347	19.2765
	Lachnospiraceae NC2004 group id.11316	rs1928659	T	C	0.102522	0.0226445	6.17234e-06	-0.024494	0.0294347	0.405327	20.4979
	Lachnospiraceae NC2004 group id.11316	rs1929743	T	C	0.0837206	0.0190318	9.05503e-06	0.0247919	0.0249044	0.319502	19.3511
	Lachnospiraceae NC2004 group id.11316	rs3756315	A	G	-0.0883469	0.0188397	3.32583e-06	-0.0129091	0.0258594	0.617637	21.9905
	Lachnospiraceae NC2004 group id.11316	rs6116753	G	A	0.0994748	0.0209139	2.92247e-06	-0.06107	0.0309249	0.0482925	22.6233
	Lachnospiraceae ND3007 group id.11317	rs2861203	G	A	0.0572304	0.0127279	7.36936e-06	-0.00421965	0.0258953	0.870557	20.2181
	Lachnospiraceae ND3007 group id.11317	rs72776675	T	C	-0.0647067	0.014797	8.71686e-06	0.0476109	0.0315249	0.130976	19.1228
	Lachnospiraceae ND3007 group id.11317	rs9932954	A	G	-0.0561864	0.0115984	1.24882e-06	0.00862637	0.0249831	0.729878	23.4675
	Lachnospiraceae NK4A136 group id.11319	rs10952110	G	T	0.0487709	0.0109614	9.08113e-06	0.0353179	0.0238419	0.138517	19.7965
	Lachnospiraceae NK4A136 group id.11319	rs11263806	A	G	-0.0524615	0.0116758	5.06512e-06	0.0223383	0.0249268	0.370168	20.1887
	Lachnospiraceae NK4A136 group id.11319	rs12611395	G	A	0.0902532	0.0199652	5.83042e-06	0.0712042	0.0384782	0.0642407	20.4352
	Lachnospiraceae NK4A136 group id.11319	rs160061	G	A	-0.0513831	0.0108094	2.12197e-06	-0.00790349	0.0236811	0.738571	22.5963
	Lachnospiraceae NK4A136 group id.11319	rs28540839	A	C	0.0508285	0.0110591	9.34329e-06	0.0233856	0.0236328	0.322399	21.1239
	Lachnospiraceae NK4A136 group id.11319	rs2880566	T	C	0.0599578	0.0134693	5.61423e-06	0.00929019	0.033417	0.781007	19.8153
	Lachnospiraceae NK4A136 group id.11319	rs4955932	T	C	-0.0492283	0.0109388	7.05424e-06	0.0267045	0.0244536	0.274813	20.253
	Lachnospiraceae NK4A136 group id.11319	rs59805249	T	C	0.0936162	0.0207982	9.45388e-06	-0.0382008	0.0412461	0.354359	20.2605
	Lachnospiraceae NK4A136 group id.11319	rs68104925	T	C	-0.0549104	0.0115385	2.36777e-06	-0.00232036	0.025639	0.927889	22.647
	Lachnospiraceae NK4A136 group id.11319	rs7073658	G	T	0.0499621	0.0109693	5.26914e-06	0.00123617	0.0236528	0.958319	20.7455
	Lachnospiraceae NK4A136 group id.11319	rs73044693	A	G	-0.10758	0.0229884	3.57256e-06	0.00884922	0.0460068	0.847471	21.9001
	Lachnospiraceae NK4A136 group id.11319	rs7616165	G	T	-0.230542	0.0483465	2.77389e-06	-0.02664	0.0731182	0.715603	22.7389
	Lachnospiraceae NK4A136 group id.11319	rs76193507	A	G	-0.22973	0.0499776	2.93089e-06	-0.0181979	0.0424779	0.668353	21.1293
	Lachnospiraceae NK4A136 group id.11319	rs7832116	A	G	-0.0714756	0.0151703	3.57084e-06	0.0498604	0.0354404	0.159463	22.1987
	Lachnospiraceae NK4A136 group id.11319	rs954878	A	G	-0.0520656	0.0109082	1.78201e-06	-0.0103692	0.0245606	0.672888	22.7822
	Lachnospiraceae UCG001 id.11321	rs12131224	C	T	0.117095	0.02591	7.39861e-06	-0.0464597	0.0381788	0.223642	20.4241
	Lachnospiraceae UCG001 id.11321	rs2050911	G	A	0.0751466	0.0153934	1.10647e-06	-0.00175881	0.0250041	0.943922	23.8314
	Lachnospiraceae UCG001 id.11321	rs2371284	C	T	0.0761893	0.0170127	7.55962e-06	0.0233752	0.0281483	0.406296	20.0559
	Lachnospiraceae UCG001 id.11321	rs437876	T	C	0.0784637	0.0144768	7.16556e-08	0.0104466	0.0249285	0.67517	29.376
	Lachnospiraceae UCG001 id.11321	rs4981345	T	C	-0.0681973	0.0149831	6.08597e-06	-0.00720817	0.0251603	0.774503	20.7172
	Lachnospiraceae UCG001 id.11321	rs573933	T	C	-0.107898	0.0232346	3.10506e-06	0.0101339	0.0380664	0.790073	21.5653
	Lachnospiraceae UCG001 id.11321	rs62496417	T	G	-0.0748504	0.0165681	5.87503e-06	-0.00311742	0.0287788	0.913739	20.41
	Lachnospiraceae UCG001 id.11321	rs7341608	T	C	-0.0784757	0.0177648	9.48135e-06	-0.0265321	0.0345993	0.443176	19.5142
	Lachnospiraceae UCG001 id.11321	rs74034332	G	A	0.168045	0.0382637	3.3335e-06	0.126341	0.0492928	0.0103748	19.2876
	Lachnospiraceae UCG001 id.11321	rs78848836	A	G	-0.118868	0.0259753	3.38174e-06	0.0322118	0.0389781	0.408573	20.9415
	Lachnospiraceae UCG001 id.11321	rs8104225	A	G	0.0892098	0.0197665	8.04211e-06	-0.026589	0.0288508	0.356735	20.3688
	Lachnospiraceae UCG001 id.11321	rs9403580	C	T	0.107801	0.0229777	3.46785e-06	-0.0510481	0.0352813	0.147929	22.0106
	Lachnospiraceae UCG001 id.11321	rs985416	T	C	-0.0970258	0.0181807	1.45589e-07	0.0654884	0.0305943	0.0323102	28.4809
	Lachnospiraceae UCG004 id.11324	rs11128180	A	G	0.0648288	0.0140126	4.51742e-06	-0.0101018	0.0279386	0.717672	21.4042
	Lachnospiraceae UCG004 id.11324	rs12072562	T	C	0.133104	0.0303566	7.07375e-06	0.0553917	0.0604445	0.359454	19.2254
	Lachnospiraceae UCG004 id.11324	rs12673420	G	A	0.0554351	0.0118375	2.98078e-06	0.011604	0.0235433	0.622097	21.9306
	Lachnospiraceae UCG004 id.11324	rs12747809	A	G	0.062197	0.0125685	8.64868e-07	0.0198046	0.0261297	0.44849	24.4891
	Lachnospiraceae UCG004 id.11324	rs12894272	G	A	-0.0579792	0.0125229	4.3395e-06	-0.0186505	0.0249044	0.453926	21.4355
	Lachnospiraceae UCG004 id.11324	rs233486	G	A	0.0799088	0.017766	6.28463e-06	0.0204378	0.03392	0.546822	20.2307
	Lachnospiraceae UCG004 id.11324	rs2444793	T	C	0.0542433	0.0118188	4.77079e-06	0.0160794	0.0241937	0.506298	21.0642
	Lachnospiraceae UCG004 id.11324	rs2726805	A	G	0.0548397	0.0120844	6.30406e-06	0.0107772	0.0239303	0.652451	20.594
	Lachnospiraceae UCG004 id.11324	rs2882478	G	A	-0.0577091	0.0118338	1.20812e-06	-0.0434937	0.0237702	0.0672853	23.7815
	Lachnospiraceae UCG004 id.11324	rs35182105	A	G	-0.109724	0.024221	4.86508e-06	0.040175	0.0519063	0.438936	20.522
	Lachnospiraceae UCG004 id.11324	rs6656451	T	C	0.05436	0.011947	5.56775e-06	0.0138116	0.0236973	0.560004	20.7034
	Lachnospiraceae UCG004 id.11324	rs7629954	A	G	0.108441	0.023825	5.77218e-06	0.0100525	0.0569671	0.859931	20.7167
	Lachnospiraceae UCG008 id.11328	rs10741777	T	C	-0.0973842	0.0194791	7.68652e-07	-0.00206809	0.0255803	0.935564	24.9942
	Lachnospiraceae UCG008 id.11328	rs10793103	T	C	-0.0974344	0.0181279	9.34932e-08	-0.00326416	0.0238014	0.890919	28.8888
	Lachnospiraceae UCG008 id.11328	rs10801803	G	A	-0.117029	0.0243085	1.4003e-06	0.0262164	0.0337307	0.437025	23.1777
	Lachnospiraceae UCG008 id.11328	rs13024781	T	C	-0.0798769	0.0168846	2.29166e-06	0.0241884	0.0236907	0.30725	22.38
	Lachnospiraceae UCG008 id.11328	rs57091572	A	G	-0.110443	0.0235801	2.85825e-06	0.0139971	0.0347531	0.687127	21.9374
	Lachnospiraceae UCG008 id.11328	rs61944774	A	G	0.179838	0.0393797	6.34118e-06	0.0554043	0.0531913	0.297595	20.8554
	Lachnospiraceae UCG008 id.11328	rs62277846	C	T	0.102292	0.0212319	1.58891e-06	0.0209858	0.0299729	0.483827	23.2116
	Lachnospiraceae UCG008 id.11328	rs67078837	T	C	-0.0845848	0.0170693	7.68192e-07	-0.0142651	0.0239296	0.551088	24.5558
	Lachnospiraceae UCG008 id.11328	rs75356640	G	A	0.136523	0.0303128	9.83196e-06	-0.0152181	0.0362305	0.67446	20.2843
	Lachnospiraceae UCG008 id.11328	rs955844	A	C	0.112064	0.0228369	1.80992e-06	0.0290109	0.0338484	0.391398	24.0801
	Lachnospiraceae UCG010 id.11330	rs10414815	C	T	-0.10453	0.0230253	4.23975e-06	0.0239868	0.0564196	0.670726	20.6097
	Lachnospiraceae UCG010 id.11330	rs11192447	A	G	0.126592	0.024345	4.68954e-07	-0.0307225	0.0545974	0.573633	27.0391
	Lachnospiraceae UCG010 id.11330	rs12346653	C	T	0.0657686	0.0139569	2.70321e-06	-0.00239748	0.0289937	0.934098	22.2054
	Lachnospiraceae UCG010 id.11330	rs17730011	G	A	-0.0702357	0.015706	7.84603e-06	0.0176386	0.0289493	0.54233	19.9979
	Lachnospiraceae UCG010 id.11330	rs2833528	T	C	0.0562148	0.0127763	9.91996e-06	0.0168753	0.0243996	0.489174	19.3594
	Lachnospiraceae UCG010 id.11330	rs336138	G	T	0.0779543	0.0171865	7.48411e-06	-0.0194692	0.0367198	0.595965	20.5734
	Lachnospiraceae UCG010 id.11330	rs4576377	C	A	0.0572001	0.0127043	7.63062e-06	-0.0307883	0.0245784	0.21033	20.2718
	Lachnospiraceae UCG010 id.11330	rs72894957	G	A	0.222263	0.0486425	5.68434e-06	0.0556286	0.0791902	0.482387	20.8787
	Lachnospiraceae UCG010 id.11330	rs74315802	G	T	0.0867262	0.0183477	3.19007e-06	0.0335158	0.0307969	0.27647	22.3428
	Lachnospiraceae UCG010 id.11330	rs9981767	A	C	0.0655062	0.0131994	9.96369e-07	0.0292464	0.0270276	0.279211	24.6295
	Lachnospira id.2004	rs56791201	C	T	-0.051823	0.0110697	2.9282e-06	-0.0590253	0.0245977	0.0164116	21.9166
	Lactobacillus id.1837	rs12693845	C	T	-0.0805447	0.0177429	8.96314e-06	0.00795535	0.0244328	0.744727	20.6075
	Lactobacillus id.1837	rs1530559	G	A	0.0804001	0.0178207	4.93106e-06	-0.0385497	0.0237855	0.105078	20.3547
	Lactobacillus id.1837	rs16861661	G	A	-0.183147	0.038148	1.27809e-06	-0.0121811	0.0480419	0.799843	23.0492
	Lactobacillus id.1837	rs62314653	C	A	0.187692	0.0394585	2.24383e-06	0.0965152	0.0504727	0.055847	22.6261
	Lactobacillus id.1837	rs7399658	G	A	-0.107134	0.0221883	3.12097e-06	-0.0386869	0.0307459	0.208292	23.3135
	Lactobacillus id.1837	rs768253	T	G	-0.079195	0.0171791	4.24766e-06	-0.0296365	0.0238197	0.213425	21.2518
	Lactobacillus id.1837	rs77478751	A	G	-0.219886	0.0475759	7.32706e-06	0.0154667	0.037278	0.678213	21.361
	Lactobacillus id.1837	rs921925	A	C	0.0985077	0.0203229	9.71673e-07	0.0248996	0.0287509	0.386466	23.4947
	Lactococcus id.1851	rs10417872	G	T	-0.118306	0.024522	1.28677e-06	0.00961289	0.0260966	0.712607	23.2756
	Lactococcus id.1851	rs123059	C	T	0.13671	0.0274694	1.26561e-06	0.0300216	0.0286353	0.294448	24.7686
	Lactococcus id.1851	rs12621813	G	A	0.108423	0.0239978	6.6083e-06	-0.00669088	0.0268018	0.802863	20.4127
	Lactococcus id.1851	rs17168302	G	A	0.191857	0.0424761	6.28608e-06	0.00941039	0.0386018	0.8074	20.4017
	Lactococcus id.1851	rs2293361	C	T	-0.199221	0.0430969	1.39592e-06	-0.032383	0.0527164	0.539026	21.3687
	Lactococcus id.1851	rs4766997	C	T	0.114599	0.023839	2.06144e-06	-0.0332092	0.0238921	0.164539	23.1092
	Lactococcus id.1851	rs55910161	C	T	0.146426	0.0307367	2.36211e-06	0.0488181	0.0376914	0.19525	22.6946
	Lactococcus id.1851	rs6674304	C	T	0.200758	0.0442121	6.1776e-06	-0.0566541	0.0618208	0.359444	20.6188
	Marvinbryantia id.2005	rs11620597	T	C	0.119479	0.0271688	7.80171e-06	-0.0219349	0.0745127	0.768468	19.3394
	Marvinbryantia id.2005	rs1187983	C	T	-0.0935456	0.0193174	2.02428e-06	-0.0144904	0.0389622	0.70996	23.4504
	Marvinbryantia id.2005	rs146541147	G	A	0.118845	0.0268423	6.86294e-06	0.0465838	0.0653635	0.476038	19.603
	Marvinbryantia id.2005	rs2724813	G	A	0.0840769	0.0167551	6.28449e-07	-0.0620707	0.0278409	0.0257822	25.1802
	Marvinbryantia id.2005	rs2842896	C	T	-0.0649396	0.0131146	7.25371e-07	-0.0229891	0.0241483	0.341099	24.5194
	Marvinbryantia id.2005	rs2863363	G	A	-0.0634861	0.0136323	3.11279e-06	0.00463649	0.0274264	0.865756	21.688
	Marvinbryantia id.2005	rs3125832	A	C	0.0679323	0.015012	5.02736e-06	0.0193506	0.0282729	0.493708	20.4774
	Marvinbryantia id.2005	rs61884471	G	A	0.124426	0.0248431	1.01163e-06	0.0259759	0.0377584	0.491486	25.0848
	Marvinbryantia id.2005	rs72948274	A	C	-0.126354	0.0272212	3.25912e-06	-0.0282578	0.0485336	0.56041	21.5458
	Marvinbryantia id.2005	rs8006832	G	T	-0.0952415	0.0216699	6.58082e-06	-0.0334835	0.04062	0.409762	19.317
	Methanobrevibacter id.123	rs10202904	G	T	0.112811	0.0239106	3.08546e-06	-0.0246669	0.0241314	0.306691	22.2598
	Methanobrevibacter id.123	rs1334944	T	C	0.115197	0.0255492	7.61377e-06	0.0428445	0.0264121	0.10477	20.3295
	Methanobrevibacter id.123	rs4802933	G	A	0.135628	0.0308139	9.73823e-06	-0.00454467	0.0280216	0.871161	19.3734
	Methanobrevibacter id.123	rs6776814	T	C	-0.188956	0.0419905	8.04896e-06	-0.0459921	0.0826111	0.577711	20.2497
	Methanobrevibacter id.123	rs76029318	T	C	0.222849	0.0454319	1.07552e-06	-0.00280136	0.0480941	0.953551	24.0602
	Methanobrevibacter id.123	rs894996	C	A	0.214213	0.0456045	3.81566e-06	-0.0205951	0.0459141	0.65375	22.0636
	Odoribacter id.952	rs10093869	A	G	-0.0577795	0.0125389	3.67443e-06	0.00307545	0.0240184	0.898113	21.2338
	Odoribacter id.952	rs10423795	T	C	-0.0550695	0.0121164	6.5793e-06	-0.0304987	0.0243912	0.211154	20.6574
	Odoribacter id.952	rs28417404	A	G	-0.0726896	0.0161372	3.68036e-06	-0.0904504	0.0399681	0.023632	20.2903
	Odoribacter id.952	rs4793970	A	G	-0.0576329	0.0129154	6.02698e-06	-0.0403942	0.0246966	0.10192	19.9125
	Odoribacter id.952	rs6856150	A	G	-0.0881922	0.0194146	6.05954e-06	-0.0191575	0.0358096	0.592662	20.635
	Odoribacter id.952	rs74553962	T	G	0.121449	0.0264106	9.48681e-06	0.0395916	0.0447397	0.376192	21.1462
	Odoribacter id.952	rs77779484	G	A	-0.133489	0.0268526	6.56251e-07	-0.00250963	0.0495784	0.959629	24.7126
	Olsenella id.822	rs1035588	A	G	-0.108148	0.0236848	4.85501e-06	-0.00385778	0.0244874	0.874818	20.8496
	Olsenella id.822	rs17148768	G	A	0.140434	0.0295602	2.19842e-06	-0.0293142	0.0316549	0.354417	22.5699
	Olsenella id.822	rs2759329	A	G	0.111131	0.0237218	3.43202e-06	-0.00897312	0.0244976	0.714153	21.947
	Olsenella id.822	rs35225860	A	G	-0.223604	0.0482391	3.87044e-06	0.0130521	0.0604656	0.829096	21.4863
	Olsenella id.822	rs61090148	A	G	-0.104783	0.0231343	6.43724e-06	-0.0424488	0.0238565	0.0751848	20.5149
	Olsenella id.822	rs62112538	C	T	-0.19943	0.0407033	1.1882e-06	0.0473213	0.0381113	0.214362	24.0061
	Olsenella id.822	rs72691585	C	A	-0.249079	0.0520814	2.95291e-06	0.0281137	0.0348133	0.419346	22.8723
	Olsenella id.822	rs7540303	C	T	0.108044	0.023638	5.32023e-06	-0.0144211	0.0244921	0.555993	20.892
	Olsenella id.822	rs8066522	A	G	0.106529	0.0240379	9.70085e-06	-0.0108853	0.0251849	0.665584	19.6401
	Olsenella id.822	rs9460691	C	A	0.119966	0.0268645	7.2835e-06	-0.0296416	0.0300396	0.323766	19.9415
	Oscillibacter id.2063	rs11627628	T	C	0.143961	0.0290223	1.00921e-06	-0.0318065	0.0451265	0.480917	24.6052
	Oscillibacter id.2063	rs11990279	T	C	-0.0824934	0.0180457	4.94299e-06	0.055954	0.0295943	0.0586638	20.8973
	Oscillibacter id.2063	rs12649930	T	G	0.121589	0.0259612	4.09383e-06	0.0975248	0.0394715	0.0134825	21.9351
	Oscillibacter id.2063	rs133832	A	C	-0.0795527	0.0162411	1.1472e-06	0.0309205	0.0262785	0.239337	23.9927
	Oscillibacter id.2063	rs16866406	A	G	0.0988765	0.0208795	3.07822e-06	-0.0251129	0.0328138	0.444085	22.4257
	Oscillibacter id.2063	rs16934185	A	G	-0.129568	0.028157	4.38036e-06	-0.0168297	0.0393098	0.668556	21.175
	Oscillibacter id.2063	rs234108	A	G	0.0749553	0.0152632	9.16326e-07	0.0403636	0.0240969	0.0939226	24.1165
	Oscillibacter id.2063	rs36095275	C	T	-0.0752368	0.0156861	1.39627e-06	0.0476345	0.0240382	0.0475226	23.0054
	Oscillibacter id.2063	rs4506202	G	A	0.0711323	0.0152261	3.20826e-06	-0.0514458	0.0237218	0.0301044	21.8251
	Oscillibacter id.2063	rs61883564	A	G	-0.101351	0.0221016	3.38712e-06	-0.00862646	0.034374	0.801846	21.0285
	Oscillibacter id.2063	rs75453768	G	T	0.12212	0.0268629	5.34737e-06	-0.0742682	0.0400793	0.0638778	20.6665
	Oscillibacter id.2063	rs761240	G	T	0.17664	0.0388812	2.0384e-06	-0.00319979	0.0556995	0.954189	20.6395
	Oscillibacter id.2063	rs9393920	G	A	0.0744662	0.0151081	9.92247e-07	0.0316934	0.0242569	0.191358	24.294
	Oscillospira id.2064	rs12206468	G	A	-0.133016	0.0269733	1.04222e-06	0.103209	0.0443826	0.0200484	24.3187
	Oscillospira id.2064	rs12925026	T	C	0.13559	0.030678	9.31022e-06	-0.0250547	0.0508859	0.622458	19.5345
	Oscillospira id.2064	rs1954532	C	T	0.0826246	0.0175252	2.26772e-06	0.0143927	0.0295785	0.626546	22.2276
	Oscillospira id.2064	rs28889936	A	C	0.114051	0.0252838	3.36589e-06	-0.0839156	0.04022	0.0369411	20.3476
	Oscillospira id.2064	rs62422654	C	T	0.0898456	0.0198088	6.46755e-06	-0.0117183	0.0290462	0.686629	20.572
	Oscillospira id.2064	rs72866977	A	C	-0.130569	0.0281674	5.62704e-06	0.00440172	0.0443285	0.920902	21.4875
	Oscillospira id.2064	rs751183	C	T	0.0774322	0.0172216	6.85125e-06	5.7903e-06	0.0305871	0.999849	20.216
	Oscillospira id.2064	rs8076323	A	G	0.0715392	0.0156539	5.61319e-06	0.00627755	0.0251575	0.802951	20.8854
	Oxalobacter id.2978	rs10464997	G	A	0.137691	0.0294804	3.29754e-06	0.0119813	0.030615	0.695537	21.8145
	Oxalobacter id.2978	rs11108500	A	G	-0.199099	0.0427327	3.74283e-06	0.0451409	0.0429492	0.293244	21.7079
	Oxalobacter id.2978	rs111966731	T	C	0.213114	0.047162	7.29861e-06	0.00630942	0.0422815	0.881377	20.4192
	Oxalobacter id.2978	rs12002250	A	C	0.217122	0.0466317	1.41504e-06	-0.125539	0.0590465	0.0334942	21.6793
	Oxalobacter id.2978	rs1569853	T	C	-0.138078	0.0296981	3.64502e-06	-0.0342811	0.0361984	0.343622	21.6168
	Oxalobacter id.2978	rs36057338	G	T	0.207847	0.0421439	8.79812e-07	-0.0740877	0.0658219	0.260344	24.3231
	Oxalobacter id.2978	rs3862635	C	T	-0.172142	0.0394026	9.18692e-06	-0.0100822	0.0411053	0.806242	19.0864
	Oxalobacter id.2978	rs4428215	G	A	0.130293	0.0242237	7.51069e-08	-0.00638129	0.0271206	0.813981	28.9309
	Oxalobacter id.2978	rs6000536	C	T	-0.130992	0.0253804	2.06054e-07	0.0181998	0.0316979	0.565857	26.6374
	Oxalobacter id.2978	rs6993398	G	A	0.127217	0.0278855	7.12771e-06	0.0075012	0.0304544	0.805443	20.8129
	Oxalobacter id.2978	rs736744	T	C	-0.117882	0.0211262	2.57472e-08	-0.019985	0.0238989	0.403026	31.1352
	Parabacteroides id.954	rs115602804	G	A	0.10308	0.0222736	1.93059e-06	0.0657744	0.0387275	0.0894335	21.4175
	Parabacteroides id.954	rs4236095	A	G	-0.0761961	0.0157042	1.93143e-06	-0.00852713	0.0389921	0.826893	23.5415
	Parabacteroides id.954	rs60884758	C	T	-0.0702667	0.0142249	5.7069e-07	0.011318	0.0310174	0.715193	24.4006
	Parabacteroides id.954	rs6657302	T	C	-0.10452	0.0225521	9.75708e-06	0.0334318	0.0490724	0.495698	21.4795
	Parabacteroides id.954	rs7298818	C	T	0.0888832	0.0200902	8.53631e-06	0.0387872	0.0393773	0.324618	19.5736
	Paraprevotella id.962	rs10842464	C	T	0.0758215	0.0172568	6.59721e-06	-0.00345299	0.0258716	0.893825	19.3048
	Paraprevotella id.962	rs140997932	T	C	-0.162376	0.0354178	2.1112e-06	-0.0742248	0.0513407	0.148253	21.0184
	Paraprevotella id.962	rs145020347	A	G	-0.12465	0.0262323	4.03005e-06	-0.0138952	0.0333912	0.677312	22.5794
	Paraprevotella id.962	rs17109926	A	G	-0.0988335	0.0216172	6.75274e-06	0.0282259	0.0265688	0.288067	20.903
	Paraprevotella id.962	rs17785622	A	G	0.248065	0.0524304	1.92659e-06	0.149526	0.0617965	0.0155357	22.3854
	Paraprevotella id.962	rs2081023	A	G	-0.122561	0.0236507	2.63797e-07	-0.00302658	0.0339114	0.928884	26.8545
	Paraprevotella id.962	rs3008582	T	C	0.10572	0.0227246	4.35993e-06	-0.0578305	0.0303428	0.0566631	21.6432
	Paraprevotella id.962	rs3801748	G	A	0.0779721	0.0171691	5.20176e-06	0.000242934	0.0245313	0.992099	20.6245
	Paraprevotella id.962	rs4756632	G	T	-0.138905	0.0289897	3.81751e-06	-0.047619	0.0350864	0.17472	22.9588
	Paraprevotella id.962	rs4767113	C	T	0.0882466	0.018382	2.14358e-06	0.0161787	0.0252244	0.521269	23.0468
	Paraprevotella id.962	rs7240324	T	G	-0.10229	0.0226948	5.95895e-06	-0.0164926	0.0273856	0.547017	20.3149
	Paraprevotella id.962	rs9602779	A	C	-0.106692	0.0220264	6.9274e-07	-0.0471228	0.0276072	0.0878395	23.4626
	Paraprevotella id.962	rs9900242	A	G	-0.0852967	0.0175212	1.14067e-06	-0.0128545	0.0248585	0.605082	23.6994
	Parasutterella id.2892	rs10899911	A	G	-0.0717102	0.0148151	1.15271e-06	-0.000117238	0.027911	0.996649	23.4289
	Parasutterella id.2892	rs11715853	G	A	-0.0662952	0.0146114	6.22917e-06	-0.0333688	0.0259041	0.197688	20.5864
	Parasutterella id.2892	rs2090816	C	A	-0.0840967	0.0177315	2.89714e-06	0.0286018	0.0306905	0.351365	22.494
	Parasutterella id.2892	rs35055552	T	C	0.109554	0.0235433	3.3485e-06	-0.0388221	0.0342258	0.256672	21.6532
	Parasutterella id.2892	rs55877868	A	C	-0.104458	0.0228089	2.87071e-06	-0.00624316	0.0395582	0.874597	20.9737
	Parasutterella id.2892	rs62273907	A	G	0.229468	0.0502262	5.88383e-06	-0.00451828	0.0473951	0.924051	20.8729
	Parasutterella id.2892	rs6809952	G	A	-0.0684957	0.0150892	8.13355e-06	0.0155433	0.0269251	0.563751	20.606
	Parasutterella id.2892	rs6828768	C	T	0.0636852	0.0132645	1.78328e-06	-0.00867438	0.0236635	0.713939	23.0513
	Parasutterella id.2892	rs7303158	C	T	0.0646859	0.0134256	1.32776e-06	-0.0195782	0.0236529	0.407825	23.2141
	Parasutterella id.2892	rs7311004	C	T	0.0617522	0.0136438	5.92052e-06	-0.0271505	0.0238797	0.255551	20.4849
	Parasutterella id.2892	rs7572229	A	G	-0.066273	0.0132736	6.31699e-07	0.0517603	0.0237505	0.0293069	24.9285
	Parasutterella id.2892	rs78383039	T	C	-0.146315	0.0297119	1.57438e-06	0.0190971	0.0600013	0.750274	24.2503
	Parasutterella id.2892	rs8039785	G	T	-0.0618345	0.0133	3.62093e-06	-0.0152962	0.0236354	0.51752	21.6152
	Parasutterella id.2892	rs823424	G	A	-0.0713448	0.0156958	4.95291e-06	0.00855373	0.0271735	0.752927	20.6613
	Peptococcus id.2037	rs10031059	C	T	0.121167	0.0225844	1.23637e-07	-0.00153834	0.0278567	0.955961	28.784
	Peptococcus id.2037	rs11001941	G	A	-0.195611	0.0392217	1.32859e-06	-0.00990312	0.0421525	0.814259	24.8733
	Peptococcus id.2037	rs12069354	C	T	0.16763	0.0379501	9.28346e-06	0.0176622	0.0484446	0.715422	19.5109
	Peptococcus id.2037	rs2054133	A	G	-0.0895433	0.0188332	2.14166e-06	0.00710417	0.0247465	0.774054	22.6057
	Peptococcus id.2037	rs36121075	A	G	-0.14067	0.030628	6.98715e-06	0.0209719	0.0319591	0.511688	21.0943
	Peptococcus id.2037	rs413827	G	A	0.110229	0.0237523	3.30088e-06	0.0446172	0.0276976	0.107208	21.5368
	Peptococcus id.2037	rs5770862	T	C	0.162018	0.0356813	3.21959e-06	-0.0852961	0.0411097	0.0380014	20.6179
	Peptococcus id.2037	rs6918730	A	G	-0.135311	0.0289742	1.14731e-06	0.0188968	0.0492895	0.701436	21.8094
	Peptococcus id.2037	rs7033353	G	T	-0.090152	0.018995	2.21958e-06	-0.00414765	0.0236972	0.861058	22.5254
	Peptococcus id.2037	rs72850165	T	C	-0.134304	0.0300423	5.74156e-06	0.0828412	0.0442726	0.0613225	19.9853
	Peptococcus id.2037	rs74592222	G	A	0.137957	0.0302965	8.55342e-06	0.0128749	0.0371027	0.728585	20.7349
	Peptococcus id.2037	rs77681628	C	T	0.200307	0.0387328	2.68838e-07	-0.0229928	0.0435369	0.597415	26.7445
	Phascolarctobacterium id.2168	rs12618201	A	G	0.0641657	0.0138202	3.37699e-06	-0.00231047	0.0238573	0.92285	21.5564
	Phascolarctobacterium id.2168	rs1264476	G	T	-0.0767335	0.0166041	4.29566e-06	-0.0418938	0.0302809	0.166509	21.357
	Phascolarctobacterium id.2168	rs56069061	G	A	-0.111306	0.0230694	1.87176e-06	-0.0112102	0.0468233	0.810783	23.279
	Phascolarctobacterium id.2168	rs56157888	A	C	0.0954864	0.0193976	1.08505e-06	0.0646319	0.0286704	0.0241769	24.2319
	Phascolarctobacterium id.2168	rs74540770	G	A	-0.121014	0.0258621	3.60272e-06	0.115685	0.0425661	0.00657219	21.8949
	Phascolarctobacterium id.2168	rs75882962	T	C	0.0968661	0.0190575	3.18985e-07	0.0239005	0.0358314	0.504755	25.8352
	Phascolarctobacterium id.2168	rs7982713	G	A	0.0726921	0.0163201	9.72165e-06	0.0244375	0.0264257	0.35509	19.8394
	Prevotella7 id.11182	rs118038478	A	G	0.205676	0.0468917	7.85416e-06	-0.0570201	0.0456595	0.211734	19.2387
	Prevotella7 id.11182	rs12124567	A	G	-0.121281	0.0275017	9.48986e-06	0.0104731	0.0296332	0.723771	19.4476
	Prevotella7 id.11182	rs12195431	T	C	0.196528	0.0442322	8.72811e-06	-0.0550388	0.0401558	0.17049	19.7411
	Prevotella7 id.11182	rs2240542	C	T	0.12085	0.0261776	4.8415e-06	0.040313	0.026846	0.133191	21.3125
	Prevotella7 id.11182	rs2918132	T	C	0.114648	0.0254916	6.42407e-06	-0.0175292	0.024424	0.472939	20.2273
	Prevotella7 id.11182	rs430270	A	C	0.139155	0.0297055	2.86847e-06	-0.0484381	0.030226	0.109038	21.9444
	Prevotella7 id.11182	rs57404562	C	A	0.155486	0.0316057	6.2157e-07	-0.0258949	0.0349838	0.459181	24.202
	Prevotella7 id.11182	rs79263163	A	C	-0.143982	0.031501	7.51052e-06	-0.0188853	0.0295562	0.522846	20.8914
	Prevotella7 id.11182	rs9426434	T	C	-0.123657	0.0278514	9.71717e-06	-0.0164522	0.0249977	0.510442	19.7126
	Prevotella7 id.11182	rs9608249	A	G	-0.158213	0.0336317	2.06685e-06	0.0930623	0.0369245	0.0117241	22.1303
	Prevotella7 id.11182	rs9959718	G	A	0.133012	0.0275361	1.9006e-06	0.0150685	0.0292914	0.606947	23.3333
	Prevotella9 id.11183	rs111509883	T	C	0.171131	0.0347624	1.24388e-06	-0.050865	0.0382501	0.183583	24.2347
	Prevotella9 id.11183	rs11685699	C	T	-0.141357	0.0295665	2.02554e-06	-0.0268694	0.0444397	0.545427	22.8578
	Prevotella9 id.11183	rs117271932	A	G	0.208089	0.0440393	2.81722e-06	0.0914344	0.0517063	0.0770034	22.3263
	Prevotella9 id.11183	rs12648235	T	C	0.0785902	0.0177676	7.39078e-06	0.0169195	0.0280296	0.546091	19.565
	Prevotella9 id.11183	rs1304512	G	A	0.0761593	0.0165885	5.29078e-06	-0.00425436	0.0266804	0.87331	21.0781
	Prevotella9 id.11183	rs2104588	C	T	-0.105558	0.023773	8.1298e-06	0.0381809	0.0512251	0.456058	19.7158
	Prevotella9 id.11183	rs2495052	A	G	0.0838978	0.0188523	8.9714e-06	0.00313949	0.0332494	0.924774	19.8049
	Prevotella9 id.11183	rs2683313	G	A	0.0724576	0.0151603	1.68896e-06	0.00281417	0.0253964	0.911767	22.843
	Prevotella9 id.11183	rs4968431	G	T	0.0640113	0.0144162	8.5844e-06	0.027824	0.0246245	0.258504	19.7157
	Prevotella9 id.11183	rs7237249	C	T	-0.0823764	0.0182126	8.93305e-06	0.0389229	0.0301326	0.196454	20.4579
	Prevotella9 id.11183	rs72815774	T	C	-0.176186	0.0393068	8.78294e-06	0.0339486	0.0504292	0.500824	20.0913
	Prevotella9 id.11183	rs746764	T	C	-0.0915771	0.0193245	2.04e-06	-0.01188	0.0288404	0.680395	22.4573
	Prevotella9 id.11183	rs7976209	T	C	-0.0870786	0.0197951	7.2835e-06	0.0222075	0.0326987	0.497041	19.3512
	Prevotella9 id.11183	rs9428102	A	G	-0.0778845	0.0176068	4.61732e-06	-0.0149766	0.0285912	0.600406	19.5678
	Prevotella9 id.11183	rs9613013	G	A	0.0917591	0.0202697	6.10408e-06	-0.0121307	0.0361799	0.737408	20.4929
	Rikenellaceae RC9 gut group id.11191	rs12501673	A	G	0.116395	0.0262253	6.28985e-06	-0.0306228	0.0266691	0.250865	19.6983
	Rikenellaceae RC9 gut group id.11191	rs17032291	T	C	-0.169579	0.0368251	6.60998e-06	0.0547223	0.0357525	0.125872	21.2059
	Rikenellaceae RC9 gut group id.11191	rs17582787	A	G	-0.157739	0.0339924	3.55378e-06	0.00284753	0.0316102	0.928222	21.5335
	Rikenellaceae RC9 gut group id.11191	rs2074881	T	C	-0.142236	0.032391	9.44778e-06	0.025852	0.035227	0.463029	19.2828
	Rikenellaceae RC9 gut group id.11191	rs2900503	T	G	0.172329	0.0326671	1.55282e-07	0.0255905	0.0320547	0.424673	27.8289
	Rikenellaceae RC9 gut group id.11191	rs2998141	C	T	0.136346	0.0293073	4.42374e-06	0.0367692	0.0279178	0.187821	21.6438
	Rikenellaceae RC9 gut group id.11191	rs4270579	A	G	0.118021	0.0271041	5.45645e-06	0.01495	0.0252949	0.554501	18.9604
	Rikenellaceae RC9 gut group id.11191	rs4717843	G	T	-0.119376	0.0260548	4.71726e-06	0.0128555	0.0236555	0.586823	20.9922
	Rikenellaceae RC9 gut group id.11191	rs7712231	A	G	0.156284	0.0350462	7.9704e-06	0.0358361	0.0348172	0.303356	19.886
	Rikenellaceae RC9 gut group id.11191	rs80309088	G	A	0.17405	0.0383423	4.55638e-06	-0.0667228	0.0364866	0.0674466	20.6059
	Rikenellaceae RC9 gut group id.11191	rs9887954	G	A	-0.114849	0.0249013	4.80806e-06	-0.0264542	0.024152	0.273377	21.2721
	Romboutsia id.11347	rs10279978	A	G	-0.0622202	0.0127675	1.17009e-06	0.00291535	0.0255737	0.909239	23.7493
	Romboutsia id.11347	rs11221428	T	C	-0.0726779	0.0158263	6.48649e-06	0.0102341	0.028191	0.716585	21.0885
	Romboutsia id.11347	rs16843578	C	T	-0.0875276	0.0196779	5.08124e-06	-0.00492518	0.0532974	0.926373	19.7848
	Romboutsia id.11347	rs28603357	T	C	-0.214911	0.0474739	8.52236e-06	-0.125686	0.0850666	0.13954	20.4931
	Romboutsia id.11347	rs34302036	G	A	-0.0550261	0.0120835	5.87665e-06	0.0314787	0.0239645	0.188995	20.7373
	Romboutsia id.11347	rs61841503	G	A	0.092888	0.0171454	3.99595e-08	-0.0309886	0.0350721	0.376929	29.3511
	Romboutsia id.11347	rs62504452	A	G	-0.0710048	0.0156654	4.65833e-06	0.00821432	0.0342475	0.810445	20.5444
	Romboutsia id.11347	rs7109293	A	G	0.0919112	0.0205738	6.98361e-06	0.0661737	0.0369268	0.0731291	19.9576
	Romboutsia id.11347	rs75200530	T	G	-0.190644	0.0421065	5.06559e-06	-0.0198424	0.0690825	0.773938	20.4997
	Romboutsia id.11347	rs75987356	G	A	-0.129578	0.0280454	6.70795e-06	-0.0462033	0.0443887	0.297932	21.3471
	Romboutsia id.11347	rs77702691	A	G	-0.094406	0.0208544	7.3697e-06	0.00264344	0.0415124	0.949226	20.4929
	Romboutsia id.11347	rs9389266	T	G	0.0722815	0.0162353	9.38469e-06	0.00566392	0.0309716	0.854897	19.8214
	Romboutsia id.11347	rs9567264	C	T	0.0580018	0.0127495	5.75692e-06	0.0151821	0.0249735	0.543234	20.6965
	Roseburia id.2012	rs12740451	T	C	0.0697527	0.0153607	7.3426e-06	0.0210812	0.0347614	0.544214	20.6205
	Roseburia id.2012	rs16910295	T	C	-0.0980434	0.020957	2.91112e-06	-0.0635743	0.0523201	0.224327	21.8866
	Roseburia id.2012	rs2160994	C	T	-0.0550687	0.0112481	9.6984e-07	-0.0341543	0.0249786	0.171518	23.9691
	Roseburia id.2012	rs2943022	T	C	0.0493786	0.0106763	4.11405e-06	-0.0149636	0.0239876	0.532754	21.3912
	Roseburia id.2012	rs302266	T	C	-0.0777312	0.0172985	8.12587e-06	0.0236929	0.0355758	0.505422	20.1917
	Roseburia id.2012	rs329182	T	C	0.0690327	0.0152884	5.90147e-06	0.0297234	0.0322287	0.35639	20.3885
	Roseburia id.2012	rs55858165	A	C	0.179284	0.0404954	9.98964e-06	0.027304	0.0625659	0.662544	19.6007
	Roseburia id.2012	rs57466170	C	T	0.0741405	0.0171601	8.30099e-06	-0.0777375	0.0451015	0.0847774	18.6669
	Roseburia id.2012	rs6445851	A	G	0.0497336	0.0108158	3.5272e-06	-0.0137612	0.0243479	0.571945	21.1438
	Roseburia id.2012	rs6930661	C	T	-0.0961587	0.0204975	2.47942e-06	-0.0126768	0.0501703	0.800519	22.0077
	Roseburia id.2012	rs75326254	C	T	-0.104628	0.0230897	7.50205e-06	-0.0203958	0.0492395	0.678716	20.5333
	Roseburia id.2012	rs78753150	A	C	0.0968739	0.0214067	9.98321e-06	-0.0105045	0.0396811	0.791223	20.4793
	Roseburia id.2012	rs9300744	C	T	-0.0588452	0.0126228	4.75116e-06	0.0226361	0.0306897	0.46077	21.7325
	Ruminiclostridium5 id.11355	rs10827477	A	G	-0.0547387	0.0115163	2.1918e-06	-0.023111	0.0248911	0.353157	22.5924
	Ruminiclostridium5 id.11355	rs113753996	T	C	0.0820689	0.0174463	3.98896e-06	-0.100686	0.0311542	0.00122982	22.1284
	Ruminiclostridium5 id.11355	rs1223978	C	T	-0.0484169	0.0108254	8.16188e-06	-0.0360698	0.0238994	0.131238	20.0035
	Ruminiclostridium5 id.11355	rs1492620	T	C	-0.0830505	0.0180073	3.52574e-06	-0.0548129	0.035524	0.122835	21.271
	Ruminiclostridium5 id.11355	rs2482038	C	A	0.0518991	0.0108777	1.70314e-06	0.00693583	0.0240398	0.772953	22.7638
	Ruminiclostridium5 id.11355	rs2791343	T	C	0.051717	0.0113369	5.53962e-06	-0.0258948	0.0240564	0.281739	20.8103
	Ruminiclostridium5 id.11355	rs2833828	G	A	0.0489617	0.0108702	6.81648e-06	-0.0219788	0.0240584	0.360947	20.2879
	Ruminiclostridium5 id.11355	rs4955951	A	G	-0.0713749	0.0165826	9.9552e-06	-0.0137539	0.0366794	0.707677	18.5262
	Ruminiclostridium5 id.11355	rs6121460	G	A	0.0932955	0.0199206	2.64107e-06	-0.0229703	0.0439746	0.601423	21.9339
	Ruminiclostridium5 id.11355	rs79968837	A	G	-0.0950311	0.0193507	1.14623e-06	0.0384584	0.053103	0.468929	24.1178
	Ruminiclostridium5 id.11355	rs8053158	G	A	0.0740543	0.0159151	5.89807e-06	-0.0118265	0.0362072	0.743945	21.6512
	Ruminiclostridium6 id.11356	rs10829821	T	C	-0.097606	0.0216072	3.47144e-06	-0.0610864	0.0411149	0.137346	20.4059
	Ruminiclostridium6 id.11356	rs116969552	A	G	-0.166823	0.0376681	9.15946e-06	0.0941231	0.0704414	0.181487	19.6139
	Ruminiclostridium6 id.11356	rs11992182	A	C	0.0625299	0.0137876	4.64836e-06	-0.0358574	0.0284116	0.206923	20.5683
	Ruminiclostridium6 id.11356	rs2548459	C	T	0.0554866	0.0122755	6.40206e-06	0.0304143	0.0240018	0.205096	20.4314
	Ruminiclostridium6 id.11356	rs35362464	C	A	0.0720077	0.0165387	8.99146e-06	-0.0232322	0.0341164	0.495891	18.9564
	Ruminiclostridium6 id.11356	rs61060922	T	G	0.15913	0.0322283	1.08648e-06	0.0343213	0.0665201	0.605886	24.3798
	Ruminiclostridium6 id.11356	rs663262	C	T	0.13498	0.0310715	3.39414e-06	0.0109478	0.0667093	0.869642	18.8718
	Ruminiclostridium6 id.11356	rs67479537	T	C	0.118994	0.026487	9.30208e-06	-0.102442	0.0556946	0.0658643	20.1829
	Ruminiclostridium6 id.11356	rs71414120	T	G	0.200894	0.0406434	1.07696e-06	-0.0516558	0.0539003	0.337882	24.4317
	Ruminiclostridium6 id.11356	rs72991535	T	G	0.135604	0.0295174	4.9537e-06	-0.0261177	0.0643277	0.684734	21.1052
	Ruminiclostridium6 id.11356	rs73176030	T	C	0.058665	0.013208	7.28887e-06	0.0370581	0.0265208	0.162317	19.728
	Ruminiclostridium6 id.11356	rs77193512	A	G	0.0736533	0.0153163	1.29587e-06	0.0173784	0.0275315	0.527898	23.1247
	Ruminiclostridium6 id.11356	rs792058	G	A	0.0554234	0.0125423	8.57946e-06	0.018681	0.0240232	0.436791	19.5268
	Ruminiclostridium6 id.11356	rs79968172	G	A	0.11614	0.0243083	1.66054e-06	0.110071	0.0501402	0.0281436	22.8273
	Ruminiclostridium6 id.11356	rs9555756	A	C	-0.0804138	0.0176692	7.10133e-06	-0.0565922	0.0426237	0.184272	20.7123
	Ruminiclostridium9 id.11357	rs12040548	G	T	0.0570422	0.0122359	3.14869e-06	0.0517847	0.0265059	0.0507364	21.7331
	Ruminiclostridium9 id.11357	rs6082461	C	A	-0.0586425	0.0131004	4.86598e-06	0.0314898	0.0291335	0.279751	20.0381
	Ruminiclostridium9 id.11357	rs7137760	C	T	0.050797	0.0112182	7.06903e-06	0.0141075	0.0237332	0.55223	20.5036
	Ruminiclostridium9 id.11357	rs74303178	T	C	0.0532742	0.0119274	7.91571e-06	0.00165124	0.0254648	0.948298	19.95
	Ruminiclostridium9 id.11357	rs78191726	T	C	0.0944998	0.0210206	7.58281e-06	-0.0596567	0.0457723	0.19246	20.2102
	Ruminiclostridium9 id.11357	rs918449	G	A	0.0950908	0.0197177	2.55994e-06	0.0346918	0.0462849	0.453539	23.2576
	Ruminiclostridium9 id.11357	rs9522712	T	C	0.0699728	0.0154939	4.65961e-06	0.000872724	0.0334196	0.979166	20.3956
	Ruminiclostridium9 id.11357	rs9809789	C	T	-0.0717454	0.0159673	8.71967e-06	0.0271238	0.0307658	0.377983	20.1895
	Ruminococcaceae NK4A214 group id.11358	rs11241747	T	C	-0.0533858	0.0120035	6.58977e-06	0.00897949	0.0260101	0.72992	19.7804
	Ruminococcaceae NK4A214 group id.11358	rs11586410	G	A	-0.0863422	0.0169937	3.66277e-07	0.0118689	0.0328897	0.718198	25.8149
	Ruminococcaceae NK4A214 group id.11358	rs12642039	C	T	0.0553003	0.0119397	3.43005e-06	0.00914143	0.0245767	0.709928	21.452
	Ruminococcaceae NK4A214 group id.11358	rs12731	A	G	-0.0527684	0.0115053	4.87237e-06	0.0418459	0.0243382	0.08555	21.0355
	Ruminococcaceae NK4A214 group id.11358	rs13087692	G	T	-0.0574623	0.012594	8.69221e-06	-0.0302278	0.0258903	0.242995	20.818
	Ruminococcaceae NK4A214 group id.11358	rs136761	A	G	0.0587521	0.0119155	8.15192e-07	-0.0243211	0.0246112	0.323049	24.3121
	Ruminococcaceae NK4A214 group id.11358	rs147475196	A	G	-0.133769	0.0295196	4.72498e-06	0.009575	0.0389159	0.805648	20.5348
	Ruminococcaceae NK4A214 group id.11358	rs35559912	T	C	-0.0925071	0.0203674	4.89024e-06	0.0183348	0.0363448	0.613933	20.629
	Ruminococcaceae NK4A214 group id.11358	rs4814689	C	T	-0.1083	0.0230708	4.55187e-06	0.0212273	0.0576214	0.712581	22.0359
	Ruminococcaceae NK4A214 group id.11358	rs5994253	A	G	-0.0811302	0.0157621	2.35185e-07	-0.0497032	0.0339351	0.143016	26.4934
	Ruminococcaceae NK4A214 group id.11358	rs62027366	T	C	0.0615389	0.0137612	6.58461e-06	-0.00634215	0.0294686	0.829598	19.998
	Ruminococcaceae NK4A214 group id.11358	rs6681678	T	C	0.100174	0.024	9.0494e-06	0.111865	0.065269	0.0865466	17.4216
	Ruminococcaceae NK4A214 group id.11358	rs7573569	T	C	0.107739	0.0233638	3.23139e-06	0.0547014	0.0490068	0.264336	21.2647
	Ruminococcaceae UCG002 id.11360	rs10916131	C	T	-0.069333	0.0146753	2.87495e-06	-0.0217203	0.0321207	0.498909	22.3206
	Ruminococcaceae UCG002 id.11360	rs10927423	C	A	-0.0713617	0.0147712	8.49513e-07	0.00852577	0.0309931	0.783251	23.3399
	Ruminococcaceae UCG002 id.11360	rs10964441	G	A	-0.14906	0.034486	7.45109e-06	-0.0292857	0.0390492	0.453273	18.6826
	Ruminococcaceae UCG002 id.11360	rs113147300	A	G	-0.075842	0.0164562	7.69148e-06	0.0156407	0.0346023	0.651259	21.2403
	Ruminococcaceae UCG002 id.11360	rs11607472	A	G	-0.0780229	0.0176325	7.18671e-06	-0.036695	0.0472627	0.437511	19.5802
	Ruminococcaceae UCG002 id.11360	rs116974815	C	A	-0.189731	0.0396566	2.02516e-06	-0.057789	0.0464461	0.213419	22.89
	Ruminococcaceae UCG002 id.11360	rs11750293	G	T	-0.0578304	0.0120512	1.76137e-06	0.00153028	0.0246713	0.950542	23.0278
	Ruminococcaceae UCG002 id.11360	rs12463378	A	G	-0.0522061	0.0112086	2.95522e-06	0.0148469	0.02572	0.56377	21.694
	Ruminococcaceae UCG002 id.11360	rs15256	C	T	0.0732376	0.016834	9.45649e-06	0.0280131	0.0367223	0.445561	18.9275
	Ruminococcaceae UCG002 id.11360	rs55793120	T	C	0.137396	0.027414	4.80673e-07	-0.0777681	0.0503788	0.122669	25.1191
	Ruminococcaceae UCG002 id.11360	rs57079348	T	G	-0.0765729	0.0172819	7.21822e-06	0.0499299	0.0510557	0.3281	19.6321
	Ruminococcaceae UCG002 id.11360	rs6542556	G	A	-0.050974	0.011406	7.86122e-06	0.0156747	0.0243253	0.519331	19.9724
	Ruminococcaceae UCG002 id.11360	rs6793778	T	C	0.0558706	0.0125258	9.81296e-06	0.0415594	0.0269744	0.12339	19.8955
	Ruminococcaceae UCG002 id.11360	rs7120052	A	C	0.0624796	0.0135523	1.96897e-06	0.0114819	0.0301219	0.703069	21.2545
	Ruminococcaceae UCG002 id.11360	rs7155595	C	A	0.0569929	0.0116986	1.14932e-06	-0.0166439	0.0257192	0.517542	23.7342
	Ruminococcaceae UCG002 id.11360	rs7249614	G	A	0.0492778	0.0110807	9.07382e-06	0.0255076	0.0244374	0.296581	19.7774
	Ruminococcaceae UCG002 id.11360	rs76847269	A	G	0.163508	0.0356151	5.1719e-06	0.00235462	0.0747736	0.974879	21.077
	Ruminococcaceae UCG002 id.11360	rs77564310	A	C	-0.0713093	0.0140855	3.28617e-07	-0.0117099	0.029186	0.688261	25.63
	Ruminococcaceae UCG002 id.11360	rs79016051	C	T	-0.0887747	0.0189424	2.33744e-06	0.00306588	0.0351714	0.930537	21.9638
	Ruminococcaceae UCG002 id.11360	rs882348	A	G	-0.0799946	0.0178618	5.44854e-06	0.00762607	0.0365394	0.834676	20.0572
	Ruminococcaceae UCG003 id.11361	rs10490280	C	T	-0.0672094	0.0143309	4.15547e-06	0.00743797	0.0302613	0.805844	21.9944
	Ruminococcaceae UCG003 id.11361	rs11243416	T	C	-0.0925653	0.0191203	1.66882e-06	0.0109359	0.0461811	0.812809	23.4373
	Ruminococcaceae UCG003 id.11361	rs11613919	G	T	0.0727604	0.0155716	1.6251e-06	-0.0107284	0.0285815	0.70739	21.8335
	Ruminococcaceae UCG003 id.11361	rs16959793	A	C	-0.062527	0.0131259	2.21707e-06	-0.00777805	0.0240393	0.746275	22.6922
	Ruminococcaceae UCG003 id.11361	rs2523124	C	T	0.0546625	0.0120823	5.78376e-06	0.0344963	0.0240644	0.151716	20.4682
	Ruminococcaceae UCG003 id.11361	rs3013089	G	A	-0.0551473	0.0120346	4.38137e-06	0.0153579	0.0244331	0.529631	20.9984
	Ruminococcaceae UCG003 id.11361	rs4452755	A	C	-0.0634463	0.0134741	3.29337e-06	0.0175961	0.0249933	0.481413	22.1724
	Ruminococcaceae UCG003 id.11361	rs4532474	G	A	0.0769231	0.017045	4.82125e-06	-0.0233569	0.0318683	0.463607	20.3666
	Ruminococcaceae UCG003 id.11361	rs646327	G	A	0.0586696	0.0118369	7.83177e-07	0.0303258	0.0239994	0.206372	24.5669
	Ruminococcaceae UCG003 id.11361	rs6759615	A	G	0.102523	0.0200204	7.86231e-07	-0.021543	0.0396926	0.587305	26.2239
	Ruminococcaceae UCG003 id.11361	rs73341549	T	C	-0.169857	0.0318768	1.50952e-07	0.00408877	0.0511454	0.936282	28.3934
	Ruminococcaceae UCG003 id.11361	rs78720113	A	G	-0.115348	0.0249601	7.59259e-06	0.0104229	0.0440281	0.812865	21.3564
	Ruminococcaceae UCG004 id.11362	rs10976229	T	G	0.095976	0.0214554	7.04482e-06	-0.0636082	0.0354564	0.0728149	20.0102
	Ruminococcaceae UCG004 id.11362	rs11961899	G	A	-0.0707825	0.0161381	9.18015e-06	0.0381054	0.0262548	0.146676	19.2374
	Ruminococcaceae UCG004 id.11362	rs12125734	G	T	0.133972	0.0257416	2.09426e-07	0.00902434	0.0408707	0.825246	27.0868
	Ruminococcaceae UCG004 id.11362	rs2248146	T	C	0.0689452	0.0153649	8.19993e-06	0.0264835	0.0248052	0.285674	20.1349
	Ruminococcaceae UCG004 id.11362	rs3800154	A	C	-0.0797959	0.0177639	6.11575e-06	0.00197339	0.0268986	0.941516	20.1783
	Ruminococcaceae UCG004 id.11362	rs511258	G	A	-0.0757474	0.0162475	4.52054e-06	0.00205315	0.0304164	0.946183	21.7351
	Ruminococcaceae UCG004 id.11362	rs550351	A	C	0.078587	0.018003	9.43127e-06	0.0222213	0.0238889	0.35227	19.0551
	Ruminococcaceae UCG004 id.11362	rs6769553	A	G	0.0849743	0.0157451	7.91061e-08	-0.0381597	0.0268185	0.154768	29.1262
	Ruminococcaceae UCG004 id.11362	rs7569771	A	G	-0.075914	0.0170308	8.1197e-06	-0.0129072	0.0275871	0.639878	19.8689
	Ruminococcaceae UCG004 id.11362	rs872501	G	A	0.116125	0.025946	5.80805e-06	0.0316794	0.0437866	0.469376	20.0314
	Ruminococcaceae UCG004 id.11362	rs9818949	T	G	-0.0859927	0.0188671	5.38828e-06	-0.0336218	0.0297437	0.258315	20.7737
	Ruminococcaceae UCG005 id.11363	rs10873449	C	T	-0.0654843	0.0143973	4.11169e-06	-0.0267407	0.0300229	0.373102	20.6877
	Ruminococcaceae UCG005 id.11363	rs10937802	A	G	-0.0755811	0.0168226	8.17354e-06	-0.0640745	0.0364554	0.0788134	20.1855
	Ruminococcaceae UCG005 id.11363	rs10950694	C	T	-0.0577628	0.011412	4.29804e-07	-0.00276197	0.0246368	0.910738	25.6196
	Ruminococcaceae UCG005 id.11363	rs114279581	A	G	-0.146604	0.0316034	3.21855e-06	-0.000158162	0.0447861	0.997182	21.5191
	Ruminococcaceae UCG005 id.11363	rs12288512	A	G	0.066635	0.0144356	3.10277e-06	-0.0562406	0.0276735	0.042124	21.3076
	Ruminococcaceae UCG005 id.11363	rs12458218	T	C	0.0677322	0.0144525	2.41024e-06	-0.0228391	0.0306991	0.456897	21.9636
	Ruminococcaceae UCG005 id.11363	rs2893871	G	A	-0.073644	0.015548	3.53843e-06	-0.062421	0.0376058	0.0969393	22.435
	Ruminococcaceae UCG005 id.11363	rs34781347	G	A	0.188685	0.0386484	6.04728e-07	0.0167425	0.0462795	0.717525	23.8348
	Ruminococcaceae UCG005 id.11363	rs55793120	T	C	0.121548	0.0279546	7.37038e-06	-0.0777681	0.0503788	0.122669	18.9055
	Ruminococcaceae UCG005 id.11363	rs72776570	C	A	0.087067	0.0197179	5.3571e-06	0.0494147	0.0402265	0.219293	19.4978
	Ruminococcaceae UCG005 id.11363	rs7449320	C	A	0.0599163	0.0130836	4.80773e-06	0.00191397	0.0280782	0.945654	20.9718
	Ruminococcaceae UCG005 id.11363	rs7555878	G	A	-0.0586677	0.0125277	2.81022e-06	-0.0167926	0.0273173	0.538735	21.9308
	Ruminococcaceae UCG005 id.11363	rs7586445	G	A	0.0782349	0.0176458	8.81455e-06	0.00719339	0.0350174	0.837242	19.6571
	Ruminococcaceae UCG005 id.11363	rs898577	C	T	0.123012	0.0286671	7.46311e-06	-0.0538745	0.0512847	0.293489	18.4131
	Ruminococcaceae UCG009 id.11366	rs12508214	C	T	-0.0774649	0.0168937	4.75488e-06	0.00501074	0.0250328	0.84135	21.0262
	Ruminococcaceae UCG009 id.11366	rs138460696	A	G	0.139274	0.0315794	9.80844e-06	-0.0232015	0.0454178	0.60946	19.4506
	Ruminococcaceae UCG009 id.11366	rs1550196	A	G	-0.130842	0.0262478	1.13287e-06	0.00765076	0.039999	0.848311	24.849
	Ruminococcaceae UCG009 id.11366	rs2058609	G	A	-0.0816464	0.017472	3.12486e-06	0.0370263	0.0263539	0.160031	21.8368
	Ruminococcaceae UCG009 id.11366	rs2192926	A	G	-0.089048	0.0192989	4.87742e-06	0.038206	0.0251649	0.128959	21.2904
	Ruminococcaceae UCG009 id.11366	rs4079028	C	T	0.0915623	0.019936	3.28246e-06	-0.0337666	0.02771	0.223008	21.0939
	Ruminococcaceae UCG009 id.11366	rs4708333	T	G	-0.084033	0.0174757	1.56246e-06	0.0641419	0.0249931	0.0102764	23.1223
	Ruminococcaceae UCG009 id.11366	rs6952765	G	A	0.0732099	0.0166777	8.13055e-06	-0.00530378	0.025408	0.834648	19.2694
	Ruminococcaceae UCG009 id.11366	rs758191	T	G	0.17702	0.0375113	9.0099e-06	0.0990743	0.039888	0.0129984	22.27
	Ruminococcaceae UCG009 id.11366	rs78410648	A	G	0.120989	0.0277317	9.67208e-06	-0.034187	0.0380494	0.368924	19.0344
	Ruminococcaceae UCG009 id.11366	rs9558661	T	C	-0.0897823	0.0200739	7.00842e-06	0.0340982	0.0296476	0.250097	20.0041
	Ruminococcaceae UCG010 id.11367	rs12597105	A	G	-0.0670855	0.0144415	4.87304e-06	-0.0294438	0.0300481	0.327141	21.5791
	Ruminococcaceae UCG010 id.11367	rs2820282	C	A	0.0592304	0.0125917	2.85384e-06	0.00586012	0.0242656	0.809168	22.1269
	Ruminococcaceae UCG010 id.11367	rs682403	A	G	-0.0588161	0.0124671	2.36537e-06	-0.047015	0.023702	0.047301	22.2567
	Ruminococcaceae UCG010 id.11367	rs6958419	C	T	-0.0585718	0.0124994	2.84165e-06	0.0264515	0.0237146	0.264674	21.9583
	Ruminococcaceae UCG010 id.11367	rs73218807	G	A	-0.166211	0.0367938	6.43028e-06	-0.0289904	0.0430279	0.500465	20.4066
	Ruminococcaceae UCG010 id.11367	rs7441445	T	C	0.05695	0.0126502	6.8019e-06	0.0560707	0.0237228	0.0180996	20.2671
	Ruminococcaceae UCG011 id.11368	rs10274562	C	T	0.110917	0.0244556	6.49606e-06	-0.005775	0.0242841	0.812028	20.5703
	Ruminococcaceae UCG011 id.11368	rs12636310	G	A	0.132725	0.0282037	2.81235e-06	-0.00932443	0.027447	0.734064	22.1459
	Ruminococcaceae UCG011 id.11368	rs12724320	C	T	-0.120881	0.0249229	1.51985e-06	0.0495092	0.0243072	0.0416687	23.5244
	Ruminococcaceae UCG011 id.11368	rs1416041	A	C	-0.182339	0.0339898	7.04417e-08	-0.0254269	0.0291812	0.383566	28.7781
	Ruminococcaceae UCG011 id.11368	rs2729556	T	C	0.109097	0.0233699	3.18676e-06	-0.0206885	0.0237075	0.382849	21.7927
	Ruminococcaceae UCG011 id.11368	rs4490371	T	C	-0.111816	0.0248963	7.74622e-06	0.00369866	0.0240963	0.878008	20.1715
	Ruminococcaceae UCG011 id.11368	rs79113084	C	T	-0.152166	0.0317519	2.06125e-06	-0.0337201	0.0382887	0.378491	22.9666
	Ruminococcaceae UCG011 id.11368	rs9729514	G	A	-0.184934	0.0394616	2.36772e-06	-0.0415404	0.0406392	0.306698	21.9626
	Ruminococcaceae UCG013 id.11370	rs11581881	C	T	0.0661211	0.0144736	4.72585e-06	-0.0342591	0.0283645	0.227119	20.8702
	Ruminococcaceae UCG013 id.11370	rs12189346	G	A	0.0684961	0.014558	1.67954e-06	-0.0131402	0.0303388	0.664932	22.1375
	Ruminococcaceae UCG013 id.11370	rs12336782	T	C	-0.0856047	0.0189311	8.603e-06	0.00228379	0.0440965	0.958696	20.4477
	Ruminococcaceae UCG013 id.11370	rs12485353	G	A	-0.0607903	0.0130847	4.19382e-06	-0.00511055	0.0273047	0.85153	21.5845
	Ruminococcaceae UCG013 id.11370	rs12781711	C	T	-0.0656129	0.0117477	2.553e-08	-0.0265696	0.0272763	0.330011	31.1941
	Ruminococcaceae UCG013 id.11370	rs16918863	A	C	0.111491	0.0240157	4.15499e-06	-0.0126517	0.0485628	0.794461	21.5521
	Ruminococcaceae UCG013 id.11370	rs2730183	G	A	-0.0488692	0.0109907	8.43782e-06	0.0235787	0.0242081	0.330058	19.7706
	Ruminococcaceae UCG013 id.11370	rs4385846	T	G	-0.0598404	0.0131807	6.46205e-06	-0.0204317	0.0299119	0.494567	20.6116
	Ruminococcaceae UCG013 id.11370	rs75088940	T	C	-0.0942968	0.0200712	2.55399e-06	-0.0846901	0.0460468	0.0658825	22.0723
	Ruminococcaceae UCG013 id.11370	rs76973485	G	T	0.194976	0.0418213	3.34981e-06	-0.02669	0.0598266	0.655508	21.7354
	Ruminococcaceae UCG013 id.11370	rs9313055	T	C	0.105087	0.023446	9.54707e-06	-0.0305492	0.0434516	0.482017	20.0891
	Ruminococcaceae UCG014 id.11371	rs10495392	T	C	0.082486	0.0187194	9.96323e-06	-0.0625744	0.0452866	0.16705	19.4168
	Ruminococcaceae UCG014 id.11371	rs10791168	G	A	0.0664624	0.0150069	9.7618e-06	-0.0942654	0.0300325	0.00169652	19.6142
	Ruminococcaceae UCG014 id.11371	rs10941294	C	T	-0.122057	0.0260017	2.39701e-06	0.00983645	0.0518735	0.849604	22.0354
	Ruminococcaceae UCG014 id.11371	rs115777838	T	C	-0.18835	0.0386643	4.62328e-07	-0.00454592	0.0377726	0.904206	23.7307
	Ruminococcaceae UCG014 id.11371	rs12638134	T	G	0.0582548	0.0119657	1.21143e-06	-0.00404272	0.0238462	0.865377	23.7021
	Ruminococcaceae UCG014 id.11371	rs34402072	C	T	-0.0688023	0.0156083	9.80438e-06	0.000510698	0.0333405	0.987779	19.431
	Ruminococcaceae UCG014 id.11371	rs56105232	G	A	0.139276	0.0299132	2.9128e-06	0.032148	0.0497615	0.518253	21.6784
	Ruminococcaceae UCG014 id.11371	rs72809222	T	C	0.0671775	0.0139838	2.4119e-06	-0.0351875	0.0288274	0.222227	23.078
	Ruminococcaceae UCG014 id.11371	rs853612	A	G	-0.0528257	0.0119367	9.75461e-06	0.00768326	0.024119	0.750063	19.5849
	Ruminococcaceae UCG014 id.11371	rs995642	C	T	0.060048	0.0126417	1.90222e-06	-0.00695916	0.027588	0.800845	22.5624
	Ruminococcus1 id.11373	rs10167839	A	G	0.0519509	0.0116306	8.09245e-06	0.0127069	0.0246362	0.606008	19.9518
	Ruminococcus1 id.11373	rs11783695	G	T	-0.0734114	0.0161398	4.72683e-06	-0.0323721	0.0323621	0.31716	20.6886
	Ruminococcus1 id.11373	rs17781867	C	T	0.0999271	0.0211728	1.96336e-06	0.0242699	0.0463399	0.600461	22.2746
	Ruminococcus1 id.11373	rs3819978	C	T	-0.11504	0.0260137	8.74138e-06	0.0319367	0.0450934	0.4788	19.5566
	Ruminococcus1 id.11373	rs6105066	T	C	-0.0607052	0.013425	5.05918e-06	0.00751074	0.0266566	0.778128	20.4467
	Ruminococcus1 id.11373	rs6493760	T	C	-0.0535262	0.0115885	3.38361e-06	0.0342781	0.0247691	0.166387	21.3343
	Ruminococcus1 id.11373	rs7117576	A	G	0.0829505	0.0170891	6.47978e-07	0.0324234	0.0411075	0.430261	23.5613
	Ruminococcus1 id.11373	rs7583465	C	T	0.0527654	0.0112619	2.55611e-06	0.00861492	0.0236955	0.71618	21.9521
	Ruminococcus1 id.11373	rs78572139	G	A	0.125038	0.0279411	5.23106e-06	-0.00864656	0.0391341	0.825134	20.0261
	Ruminococcus1 id.11373	rs78613526	G	A	0.167497	0.0367639	5.11423e-06	0.119578	0.0541272	0.0271606	20.7573
	Ruminococcus2 id.11374	rs12406309	A	C	-0.063193	0.0142275	9.78949e-06	0.0316726	0.0286047	0.268185	19.7279
	Ruminococcus2 id.11374	rs12986628	T	C	-0.0665937	0.0140168	2.142e-06	0.000563549	0.0298	0.984912	22.5719
	Ruminococcus2 id.11374	rs1819812	G	T	0.0842356	0.0184893	5.28433e-06	0.010579	0.0521803	0.839338	20.7563
	Ruminococcus2 id.11374	rs2368224	T	G	0.199648	0.0438453	3.62928e-06	0.120997	0.0551779	0.0283178	20.734
	Ruminococcus2 id.11374	rs2846589	T	G	-0.0522093	0.0116382	7.58892e-06	0.0541684	0.024264	0.0255847	20.1245
	Ruminococcus2 id.11374	rs2997412	G	A	0.0568439	0.0122325	4.22114e-06	-0.0279371	0.0263649	0.289312	21.5942
	Ruminococcus2 id.11374	rs4400279	A	G	0.0546114	0.0120077	5.79923e-06	0.028226	0.02524	0.263437	20.6846
	Ruminococcus2 id.11374	rs4799823	C	T	0.0837001	0.0182263	5.40132e-06	-0.0033642	0.0308519	0.913168	21.0889
	Ruminococcus2 id.11374	rs55707116	C	A	0.0865522	0.0189141	8.0059e-06	0.00692678	0.0444154	0.876069	20.9404
	Ruminococcus2 id.11374	rs58681734	A	G	0.0723875	0.0160787	4.18177e-06	-0.0374074	0.0291679	0.199672	20.2687
	Ruminococcus2 id.11374	rs61791565	T	C	-0.0523503	0.0117119	6.78938e-06	0.0123915	0.0238061	0.602703	19.9795
	Ruminococcus2 id.11374	rs75140805	T	G	0.0836825	0.0176445	3.95294e-06	-0.0769362	0.0311018	0.0133724	22.4932
	Ruminococcus2 id.11374	rs7635831	G	A	0.0618344	0.0129031	1.98052e-06	0.0152491	0.0245788	0.534984	22.9653
	Ruminococcus2 id.11374	rs7693984	G	A	-0.102822	0.0235087	9.42128e-06	-0.107254	0.0564624	0.057491	19.13
	Ruminococcus2 id.11374	rs78120384	A	G	-0.192815	0.0392045	3.31184e-07	0.0663269	0.0407676	0.103748	24.1885
	Ruminococcus gauvreauii group id.11342	rs10931481	A	G	-0.0610096	0.0130484	3.38213e-06	0.0215608	0.0260404	0.407684	21.8616
	Ruminococcus gauvreauii group id.11342	rs12079579	A	G	0.0955324	0.0213436	5.03721e-06	-0.00809429	0.0424187	0.848668	20.0339
	Ruminococcus gauvreauii group id.11342	rs12539819	C	T	0.110654	0.0240684	4.49376e-06	0.026914	0.0466542	0.564018	21.1368
	Ruminococcus gauvreauii group id.11342	rs1391597	C	T	0.0590284	0.0124874	1.85964e-06	0.00875272	0.0241657	0.717206	22.3449
	Ruminococcus gauvreauii group id.11342	rs2047242	A	G	-0.067603	0.0133738	2.46371e-07	0.00223776	0.0280874	0.936499	25.5518
	Ruminococcus gauvreauii group id.11342	rs2166943	C	A	-0.0566974	0.0123497	5.27716e-06	-0.0143584	0.0239129	0.54821	21.0772
	Ruminococcus gauvreauii group id.11342	rs289410	A	G	0.0654926	0.0139101	2.27463e-06	-0.0127385	0.0263456	0.62873	22.1679
	Ruminococcus gauvreauii group id.11342	rs431418	G	A	0.094737	0.0210157	5.53669e-06	0.0864156	0.040783	0.0340981	20.3213
	Ruminococcus gauvreauii group id.11342	rs71386687	T	G	0.121037	0.02386	2.90764e-07	-0.0435179	0.0375144	0.246035	25.7333
	Ruminococcus gauvreauii group id.11342	rs73802842	C	A	0.0736808	0.0169665	7.48032e-06	0.0263959	0.027866	0.343515	18.8592
	Ruminococcus gauvreauii group id.11342	rs9870933	G	A	-0.0621643	0.0126072	8.49122e-07	0.00273543	0.0241301	0.909744	24.3134
	Ruminococcus gnavus group id.14376	rs11597105	A	G	0.114673	0.0250653	6.94864e-06	-0.0106837	0.0298041	0.719996	20.9304
	Ruminococcus gnavus group id.14376	rs11864644	T	C	-0.139804	0.0318253	5.00876e-06	0.00176886	0.0373547	0.962232	19.2972
	Ruminococcus gnavus group id.14376	rs12136548	C	T	0.0901946	0.0196476	3.09628e-06	-0.0306254	0.0261713	0.241925	21.0738
	Ruminococcus gnavus group id.14376	rs12989336	G	A	-0.0846861	0.0187936	7.11803e-06	0.0178634	0.0263205	0.497336	20.3051
	Ruminococcus gnavus group id.14376	rs13163520	G	A	-0.127377	0.0233883	5.61009e-08	0.0339971	0.0305625	0.265974	29.6609
	Ruminococcus gnavus group id.14376	rs2909242	A	C	0.0909965	0.018351	7.40952e-07	-0.0136427	0.0252016	0.588272	24.5884
	Ruminococcus gnavus group id.14376	rs3124783	G	A	0.11599	0.0249099	2.6652e-06	0.0540448	0.0353213	0.125994	21.6819
	Ruminococcus gnavus group id.14376	rs4388134	T	C	0.0904997	0.0203544	9.11633e-06	-0.02613	0.0264698	0.323562	19.7687
	Ruminococcus gnavus group id.14376	rs62167033	T	C	0.185289	0.0396295	3.49526e-06	0.0630943	0.0589068	0.28413	21.8606
	Ruminococcus gnavus group id.14376	rs78399089	T	C	0.144445	0.0326618	6.62995e-06	-0.0264943	0.0370878	0.474999	19.558
	Ruminococcus gnavus group id.14376	rs934940	A	C	-0.105045	0.0229588	2.73703e-06	0.00174126	0.0347715	0.960061	20.934
	Ruminococcus torques group id.14377	rs10904297	A	G	-0.167804	0.0389812	2.68714e-06	-0.0799004	0.0804119	0.320398	18.5308
	Ruminococcus torques group id.14377	rs10967781	C	A	0.0507994	0.0113322	8.36874e-06	-0.0142838	0.0260989	0.584176	20.095
	Ruminococcus torques group id.14377	rs12434631	A	G	0.074697	0.0153401	2.77249e-06	-0.0155566	0.0382321	0.684082	23.711
	Ruminococcus torques group id.14377	rs1475330	C	T	-0.0523492	0.01182	8.1343e-06	0.0272358	0.0276695	0.324956	19.6149
	Ruminococcus torques group id.14377	rs35866622	T	C	-0.0612024	0.0109421	2.21335e-08	0.0272787	0.0248422	0.272171	31.285
	Ruminococcus torques group id.14377	rs4073731	T	C	0.0651948	0.0142221	4.05247e-06	-0.000481692	0.0319952	0.987988	21.0135
	Ruminococcus torques group id.14377	rs77034621	T	G	-0.151553	0.0335878	6.06876e-06	-0.0346026	0.0904792	0.702137	20.3594
	Sellimonas id.14369	rs113379006	T	C	-0.162759	0.0357025	7.20775e-06	0.0302495	0.031294	0.333731	20.7823
	Sellimonas id.14369	rs13417181	T	C	0.166509	0.0337521	7.61746e-07	-0.0165629	0.0279886	0.554002	24.3374
	Sellimonas id.14369	rs2016057	C	A	0.125878	0.0256153	1.02698e-06	-0.000366052	0.0242522	0.987958	24.1491
	Sellimonas id.14369	rs2187447	A	C	0.243457	0.0527695	3.97805e-06	-0.0528922	0.0495553	0.28582	21.2852
	Sellimonas id.14369	rs2371572	A	C	0.127349	0.0250862	4.46355e-07	0.0208302	0.0237839	0.381133	25.7704
	Sellimonas id.14369	rs41816	A	G	0.132201	0.0291087	8.39363e-06	-0.00775968	0.0257808	0.763424	20.6264
	Sellimonas id.14369	rs4600608	G	A	0.137152	0.0301702	4.94846e-06	0.0456146	0.0289763	0.11544	20.6656
	Sellimonas id.14369	rs553697	C	T	0.153767	0.0339099	6.12774e-06	0.0229254	0.0308584	0.457528	20.5624
	Sellimonas id.14369	rs56203279	T	C	-0.124045	0.0269115	3.71997e-06	0.0217139	0.0249931	0.384959	21.2463
	Senegalimassilia id.11160	rs10036909	C	T	0.185519	0.0400881	8.05434e-06	-0.0216312	0.0604188	0.720328	21.4164
	Senegalimassilia id.11160	rs11787826	C	A	0.081327	0.0171154	2.63463e-06	0.00965929	0.0239941	0.687265	22.5785
	Senegalimassilia id.11160	rs1990708	A	C	-0.109619	0.0247785	8.90574e-06	0.022003	0.043598	0.613783	19.5714
	Senegalimassilia id.11160	rs2017373	C	T	0.0782258	0.0176841	9.50298e-06	0.0293524	0.0246985	0.234666	19.5674
	Senegalimassilia id.11160	rs7225245	A	G	-0.079173	0.0170421	4.18013e-06	0.0245961	0.0239573	0.304578	21.5828
	Slackia id.825	rs10409783	G	A	-0.0950828	0.0211239	7.69591e-06	-0.0105065	0.0262103	0.688527	20.2608
	Slackia id.825	rs12440440	A	G	0.0901934	0.0190582	2.62869e-06	-0.00838687	0.0248746	0.735992	22.3968
	Slackia id.825	rs16894137	C	T	-0.122792	0.0263047	2.71181e-06	0.0134818	0.0351842	0.701588	21.7908
	Slackia id.825	rs35156985	T	C	-0.155709	0.0348085	8.05954e-06	0.0633035	0.0589793	0.283129	20.0104
	Slackia id.825	rs4492265	G	A	0.0905757	0.0191658	2.40924e-06	0.00872254	0.0257926	0.735228	22.3342
	Slackia id.825	rs8901	C	T	0.0934594	0.0186813	6.07002e-07	-0.0557465	0.0259787	0.0318845	25.0283
	Streptococcus id.1853	rs10028567	C	T	-0.0921167	0.0191881	7.30348e-06	-0.0403496	0.0364461	0.26825	23.0469
	Streptococcus id.1853	rs10448310	A	G	-0.0517935	0.0111324	3.30704e-06	-0.00959582	0.0245809	0.696258	21.6458
	Streptococcus id.1853	rs11110281	T	C	-0.137519	0.0227398	2.58315e-09	0.017683	0.0544009	0.745144	36.5723
	Streptococcus id.1853	rs11720390	G	A	0.107024	0.0228121	3.59484e-06	-0.0711836	0.0494223	0.149778	22.0106
	Streptococcus id.1853	rs11764382	A	G	-0.0695345	0.0143671	1.28632e-06	-0.0195009	0.0340884	0.567274	23.4241
	Streptococcus id.1853	rs17708276	A	G	-0.0793955	0.0170628	3.04096e-06	0.0290022	0.0381101	0.446651	21.6517
	Streptococcus id.1853	rs1918540	A	G	-0.059639	0.0128148	2.44068e-06	-0.0381638	0.0304676	0.21035	21.6589
	Streptococcus id.1853	rs2370083	G	T	-0.0816836	0.0185851	9.75237e-06	0.0929128	0.0484193	0.0549946	19.317
	Streptococcus id.1853	rs57646748	G	A	-0.0907696	0.0200344	5.47545e-06	0.108821	0.0610185	0.0745195	20.5271
	Streptococcus id.1853	rs6806351	T	C	-0.0633829	0.0136647	4.93867e-06	-0.00250007	0.0287227	0.930638	21.5151
	Streptococcus id.1853	rs71481756	T	G	0.0931048	0.0207949	6.51478e-06	0.129569	0.0461251	0.00496821	20.0461
	Streptococcus id.1853	rs7916711	A	G	0.102891	0.0217362	2.717e-06	0.018815	0.0343832	0.584232	22.4072
	Subdoligranulum id.2070	rs10065321	T	C	-0.0512828	0.0108105	2.10155e-06	-0.0182724	0.0239854	0.446172	22.5036
	Subdoligranulum id.2070	rs10497836	T	C	0.0524065	0.0118697	8.37954e-06	0.0463817	0.0286697	0.105707	19.4935
	Subdoligranulum id.2070	rs1667315	G	A	0.0485017	0.0107452	6.7214e-06	-0.0418768	0.0242339	0.0839827	20.3744
	Subdoligranulum id.2070	rs2114677	C	T	-0.104176	0.0230829	2.71725e-06	-0.0118288	0.0373647	0.751564	20.3683
	Subdoligranulum id.2070	rs2171249	C	T	0.106744	0.0233213	4.50557e-06	-0.0404306	0.0459808	0.379242	20.9499
	Subdoligranulum id.2070	rs3761728	G	T	0.0543458	0.0118866	3.8675e-06	0.0198643	0.0272415	0.465884	20.9034
	Subdoligranulum id.2070	rs4347804	G	A	-0.166063	0.0357483	2.18404e-06	0.0461317	0.0676931	0.495567	21.5792
	Subdoligranulum id.2070	rs6555306	C	T	0.0740777	0.0155463	2.80666e-06	-0.00439047	0.0339665	0.897153	22.705
	Subdoligranulum id.2070	rs75158211	T	C	-0.072343	0.015933	7.5216e-06	-0.00276105	0.0330645	0.93345	20.6157
	Subdoligranulum id.2070	rs76528319	G	T	-0.143279	0.0310662	7.41396e-06	0.019581	0.0424628	0.644703	21.271
	Sutterella id.2896	rs1145877	G	A	0.073548	0.0162413	7.19946e-06	0.0858554	0.034294	0.0122967	20.5069
	Sutterella id.2896	rs11591622	T	G	-0.0688382	0.0151375	6.4986e-06	0.00908459	0.0321717	0.777653	20.68
	Sutterella id.2896	rs13173038	A	G	-0.0718076	0.0151627	2.72986e-06	0.0172517	0.0275015	0.530462	22.4279
	Sutterella id.2896	rs143438747	T	C	-0.145793	0.0306867	3.2802e-06	-0.142271	0.0458564	0.00191876	22.5722
	Sutterella id.2896	rs2050185	A	G	-0.0575138	0.0128766	7.96948e-06	-0.0130187	0.0244008	0.593663	19.9499
	Sutterella id.2896	rs2321387	G	A	-0.0592876	0.0124509	1.86518e-06	-0.0319597	0.0238845	0.180866	22.6739
	Sutterella id.2896	rs2613606	T	C	0.0556794	0.0124117	7.20228e-06	0.0107861	0.0240878	0.654309	20.1246
	Sutterella id.2896	rs607327	T	C	-0.0578334	0.0129053	6.63056e-06	-0.0245316	0.024366	0.314032	20.0827
	Sutterella id.2896	rs62501473	G	A	0.0694233	0.0149416	5.51849e-06	-0.0210524	0.0268478	0.432958	21.5882
	Sutterella id.2896	rs7499539	A	G	0.0617478	0.0130998	2.35771e-06	0.00906606	0.0267789	0.734947	22.2184
	Sutterella id.2896	rs7638039	T	C	0.0645624	0.0143887	8.66403e-06	-0.0165969	0.0274403	0.545288	20.1334
	Sutterella id.2896	rs9350083	T	G	-0.0593069	0.0133929	8.22773e-06	-0.0251277	0.0247016	0.309033	19.6093
	Terrisporobacter id.11348	rs1883097	C	T	0.226399	0.0454642	4.15786e-07	-0.0307169	0.0620222	0.620419	24.7976
	Terrisporobacter id.11348	rs2569953	C	A	0.0775591	0.0174641	8.95014e-06	-0.0394075	0.0239267	0.0995566	19.723
[truncated: 39 more rows]

## Sheet: Table S3
Table S3 Effect estimates of the associations between 11 GM taxa and risk of chronic prostatitis in MR analyses
Gut microbiota	Methods	N.SNP	OR	or_lci95	or_uci95	P-value	FDR-p
class Methanobacteria	Inverse variance weighted	9	0.857398	0.740077	0.99	0.0404307	0.042
	MR Egger	9	0.967087	0.542119	1.73	0.912952
	Weighted median	9	0.870416	0.720023	1.05	0.151565
	Weighted mode	9	0.88422	0.691096	1.13	0.356399
	Simple mode	9	0.891253	0.692652	1.15	0.396875
order Actinomycetales	Inverse variance weighted	4	1.33291	1.00636	1.77	0.0450439	0.046
	MR Egger	4	1.17768	0.636563	2.18	0.654289
	Weighted median	4	1.28203	0.922717	1.78	0.1387
	Weighted mode	4	1.24812	0.84606	1.84	0.345282
	Simple mode	4	1.31133	0.833537	2.06	0.325662
order Gastranaerophilales	Inverse variance weighted	9	1.26653	1.0026	1.6	0.0475027	0.049
	MR Egger	9	1.67238	0.817592	3.42	0.201837
	Weighted median	9	1.28757	1.00416	1.65	0.0462911
	Weighted mode	9	1.37694	0.977399	1.94	0.104755
	Simple mode	9	1.38368	0.980356	1.95	0.101921
order Methanobacteriales	Inverse variance weighted	9	0.857398	0.740077	0.99	0.0404307	0.042
	MR Egger	9	0.967087	0.542119	1.73	0.912952
	Weighted median	9	0.870416	0.727463	1.04	0.129469
	Weighted mode	9	0.88422	0.687272	1.14	0.366524
	Simple mode	9	0.891253	0.696899	1.14	0.385793
order NB1n	Inverse variance weighted	12	1.16353	1.00949	1.34	0.0365906	0.039
	MR Egger	12	0.913775	0.513214	1.63	0.765615
	Weighted median	12	1.101	0.907649	1.34	0.328789
	Weighted mode	12	1.1015	0.819555	1.48	0.534732
	Simple mode	12	1.1015	0.82167	1.48	0.531211
family Actinomycetaceae	Inverse variance weighted	4	1.33254	1.00628	1.76	0.0451033	0.046
	MR Egger	4	1.17709	0.637136	2.17	0.654533
	Weighted median	4	1.28079	0.912253	1.8	0.152856
	Weighted mode	4	1.24893	0.866464	1.8	0.319084
	Simple mode	4	1.3103	0.815791	2.1	0.345079
family Methanobacteriaceae	Inverse variance weighted	9	0.857398	0.740077	0.99	0.0404307	0.042
	MR Egger	9	0.967087	0.542119	1.73	0.912952
	Weighted median	9	0.870416	0.727582	1.04	0.129121
	Weighted mode	9	0.88422	0.693779	1.13	0.349185
	Simple mode	9	0.891253	0.683678	1.16	0.419481
genus Enterorhabdusgenus Enterorhabdus	Inverse variance weighted	6	1.30265	1.01649	1.67	0.0366871
	MR Egger	6	1.81159	0.949814	3.46	0.145609
	Weighted median	6	1.18051	0.834751	1.67	0.347982
	Weighted mode	6	1.17324	0.680139	2.02	0.59061
	Simple mode	6	1.17568	0.68638	2.01	0.581191
genus Erysipelatoclostridiumgenus Erysipelatoclostridium	Inverse variance weighted	15	0.838746	0.703863	1	0.0493166	0.049
	MR Egger	15	1.06021	0.533559	2.11	0.870025
	Weighted median	15	0.773484	0.61553	0.97	0.0275288
	Weighted mode	15	0.717541	0.485687	1.06	0.11772
	Simple mode	15	0.711164	0.477005	1.06	0.11656
genus Odoribactergenus Odoribacter	Inverse variance weighted	7	1.42581	1.04716	1.94	0.0242845	0.026
	MR Egger	7	0.991208	0.376918	2.61	0.986411
	Weighted median	7	1.30893	0.884131	1.94	0.178687
	Weighted mode	7	1.23004	0.71248	2.12	0.485443
	Simple mode	7	1.28061	0.717345	2.29	0.434916
genus Sutterellagenus Sutterella	Inverse variance weighted	12	1.33379	1.01141	1.76	0.0413129	0.042
	MR Egger	12	3.40432	1.10092	10.53	0.0593274
	Weighted median	12	1.22911	0.876123	1.72	0.232349
	Weighted mode	12	1.21889	0.658063	2.26	0.541934
	Simple mode	12	1.22613	0.679165	2.21	0.512768

## Sheet: Table S4
Table S4. Power calculations for the associations between genetically predicted gut microbiota and the risk of chronic prostatitis
Level	Microbiota	Outcome	Number of cases	Number of controls	R2 (%)	Power
Class	Methanobacteria	Chronic Prostatitis	3760	119297	0.0669	0.97
Order	Actinomycetales	Chronic Prostatitis	3760	119297	0.0151	0.99
	Gastranaerophilales	Chronic Prostatitis	3760	119297	0.0487	1
	Methanobacteriales	Chronic Prostatitis	3760	119297	0.0669	0.97
	NB1n	Chronic Prostatitis	3760	119297	0.0664	0.99
Family	Actinomycetaceae	Chronic Prostatitis	3760	119297	0.0152	0.99
	Methanobacteriaceae	Chronic Prostatitis	3760	119297	0.0669	1
Genus	Enterorhabdusgenus Enterorhabdus	Chronic Prostatitis	3760	119297	0.0247	0.86
	Erysipelatoclostridiumgenus Erysipelatoclostridium	Chronic Prostatitis	3760	119297	0.0387	0.92
	Odoribactergenus Odoribacter	Chronic Prostatitis	3760	119297	0.0127	0.88
	Sutterellagenus Sutterella|	Chronic Prostatitis	3760	119297	0.0196	0.89
